# Supplementary material for: SUMOylation of rice DELLA SLR1 modulates transcriptional responses and improves yield under salt stress
Source: Planta. 2024 Nov 8;260(6):136. doi: 10.1007/s00425-024-04565-1 (PMC11549141; doi:10.1007/s00425-024-04565-1)
Supplement: Supplementary file 3 — Supplementary file3 (XLSX 100 KB) [file 425_2024_4565_MOESM3_ESM.xlsx]

## Sheet: GPS-SUMO2-High
ID	Position	Peptide	Score	Cut-off	Type	Source	PPI
SMO367G1030	490	DGYRVEEKDGCLTLG	0.7238	0.72	Sumoylation	Pred.	PPI
SMO172G0054	328	LLLGWQGKPLVAVSS	0.7433	0.72	Sumoylation	Pred.	PPI
Ceric.37G058000.1.p	593	AAKLDDVKPWYFEVK	0.7763	0.72	Sumoylation	Pred.	PPI
Ceric.37G058000.1.p	231	PGGLQQHKIIEDQGS	0.7535	0.72	Sumoylation	Pred.	PPI
Ceric.37G058000.1.p	567	VLQEVGVKLAELAGS	0.7419	0.72	Sumoylation	Pred.	PPI
Ceric.28G047900.1.p	736	NKVSVLLKVFSGEGY	0.7771	0.72	Sumoylation	Pred.	PPI
Ceric.28G047900.1.p	581	ATKLEDVKPWYFEVN	0.7759	0.72	Sumoylation	Pred.	PPI
Mapoly0058s0044	374	AQKLDDVKPYMLHVR	0.8065	0.72	Sumoylation	Pred.	PPI
Mapoly0058s0044	421	SMRSLNPKIVTLVEH	0.7338	0.72	Sumoylation	Pred.	PPI
Mapoly0003s0271	669	ITLCWDGKPLLTASA	0.8073	0.72	Sumoylation	Pred.	PPI
Mapoly0003s0271	372	MLSSASMKADFENFY	0.7413	0.72	Sumoylation	Pred.	PPI
Pp3c22_7230	350	AQLAETVKVEFEFRG	0.8457	0.72	Sumoylation	Pred.	PPI
Pp3c22_7230	367	AVKLDDIKPWMLQIC	0.7791	0.72	Sumoylation	Pred.	PPI
Pp3c22_7230	530	DGYRVEEKLGCLTLG	0.779	0.72	Sumoylation	Pred.	PPI
Pp3c19_8310	531	EGYRVEEKLGCLTLG	0.7822	0.72	Sumoylation	Pred.	PPI
Pp3c19_8310	368	AVKLDDIKPWMLQIR	0.7485	0.72	Sumoylation	Pred.	PPI
Pp3c19_8310	111	LLEGSFLKNDHDASS	0.7269	0.72	Sumoylation	Pred.	PPI
Pp3c19_8310	173	GLEQQLNKMGEDENN	0.7215	0.72	Sumoylation	Pred.	PPI
Thupl.29381300s0013.1.p	25	DLRQVAQKLEQLEMA	0.8671	0.72	Sumoylation	Pred.	PPI
Thupl.29381300s0013.1.p	446	AASLSDIKPWMLDVR	0.8257	0.72	Sumoylation	Pred.	PPI
Thupl.29381300s0013.1.p	376	HVIDFSLKQGMQWPA	0.7872	0.72	Sumoylation	Pred.	PPI
Thupl.29381300s0013.1.p	493	AVRTLNPKIFTIAEQ	0.7577	0.72	Sumoylation	Pred.	PPI
Thupl.29381300s0013.1.p	291	QEMLRQIKLLSTTTG	0.7226	0.72	Sumoylation	Pred.	PPI
Thupl.29381300s0013.1.p	611	DGHRVEEKNGCLTLG	0.7208	0.72	Sumoylation	Pred.	PPI
Thupl.29380612s0004.1.p	416	ADKLDDVKPWMLQLR	0.7912	0.72	Sumoylation	Pred.	PPI
Thupl.29380612s0004.1.p	35	PPPCSGGKFESEIDG	0.7696	0.72	Sumoylation	Pred.	PPI
Thupl.29380514s0004.1.p	512	KPWMLDIKPGVEAVA	0.8181	0.72	Sumoylation	Pred.	PPI
Thupl.29380514s0004.1.p	435	HVIDFNLKQGMQWPA	0.769	0.72	Sumoylation	Pred.	PPI
SEGI_23962	393	HVIDFNLKQGMQWPA	0.7815	0.72	Sumoylation	Pred.	PPI
SEGI_23962	470	KPWMLDIKPGEAVAV	0.7514	0.72	Sumoylation	Pred.	PPI
SEGI_14046	463	AASLSDIKPWMLDVR	0.844	0.72	Sumoylation	Pred.	PPI
SEGI_14046	510	AVRTLNPKIFTIAEQ	0.7766	0.72	Sumoylation	Pred.	PPI
SEGI_14046	34	DLRQVAQKLEQLEMA	0.7566	0.72	Sumoylation	Pred.	PPI
KAH9302662.1	458	AASLSDIKPWMLDVR	0.8344	0.72	Sumoylation	Pred.	PPI
KAH9302662.1	388	HVIDFSLKQGIQWPA	0.78	0.72	Sumoylation	Pred.	PPI
KAH9302662.1	603	HLGSNAFKQA*****	0.7455	0.72	Sumoylation	Pred.	PPI
KAH9302662.1	303	QEMLKQIKLLSSSTG	0.7374	0.72	Sumoylation	Pred.	PPI
Zosma13g00070	242	HSSPNTIKSETNSSD	0.916	0.72	Sumoylation	Pred.	PPI
Zosma13g00070	57	DVADKLEKLEMAIDF	0.7511	0.72	Sumoylation	Pred.	PPI
Zosma13g00070	405	LETVRSLKPAILTVF	0.7291	0.72	Sumoylation	Pred.	PPI
Zosma13g00070	346	LAESLHIKFEYRHIV	0.7241	0.72	Sumoylation	Pred.	PPI
Zosma04g20250	70	SMADVAQKLEQLEMA	0.848	0.72	Sumoylation	Pred.	PPI
Zosma04g20250	41	NKEEEDLKLVQDGGE	0.7789	0.72	Sumoylation	Pred.	PPI
Zosma04g20250	333	HVIDFGMKQGMQWPA	0.7677	0.72	Sumoylation	Pred.	PPI
Zosma04g20250	388	FAESLHVKFEYRGFV	0.7526	0.72	Sumoylation	Pred.	PPI
ATR0564G123	528	FSGGDGYKVEENNGC	0.8632	0.72	Sumoylation	Pred.	PPI
ATR0564G123	52	DMAEVAQKLEQLEMV	0.809	0.72	Sumoylation	Pred.	PPI
ATR0564G123	299	HVIDFSMKQGMQWPA	0.7789	0.72	Sumoylation	Pred.	PPI
ATR0564G123	215	NAAEALVKQIGMLAV	0.7476	0.72	Sumoylation	Pred.	PPI
ATR0564G123	21	RASHGKSKMQEPQDA	0.7224	0.72	Sumoylation	Pred.	PPI
p5.00_sc00031_p0149	2	******MKREHQESV	0.8239	0.72	Sumoylation	Pred.	PPI
p5.00_sc00031_p0149	61	DMADVAQKLEQLEMA	0.8233	0.72	Sumoylation	Pred.	PPI
p5.00_sc00031_p0149	362	HVIDFSMKQGMQWPA	0.7812	0.72	Sumoylation	Pred.	PPI
p5.00_sc00031_p0149	275	KAADVLVKQISMLAA	0.7351	0.72	Sumoylation	Pred.	PPI
p5.00_sc00001_p0831	60	DMADVALKLEQLEMA	0.8565	0.72	Sumoylation	Pred.	PPI
p5.00_sc00001_p0831	2	******MKREHQESG	0.8265	0.72	Sumoylation	Pred.	PPI
p5.00_sc00001_p0831	359	HVIDFGMKQGMQWPA	0.802	0.72	Sumoylation	Pred.	PPI
Zm00007a00030149	2	******MKREYQDAG	0.8583	0.72	Sumoylation	Pred.	PPI
Zm00007a00030149	59	DMADVAQKLEQLEMA	0.8171	0.72	Sumoylation	Pred.	PPI
Zm00007a00030149	355	HVVDFGIKQGMQWPA	0.8168	0.72	Sumoylation	Pred.	PPI
Zm00007a00030149	267	SAAEALVKQIPMLAS	0.7748	0.72	Sumoylation	Pred.	PPI
Zm00007a00030149	327	YESCPYLKFAHFTAN	0.7206	0.72	Sumoylation	Pred.	PPI
Zm00007a00018017	2	******MKREYQNAG	0.8576	0.72	Sumoylation	Pred.	PPI
Zm00007a00018017	58	DMADVAQKLEQLEMA	0.8361	0.72	Sumoylation	Pred.	PPI
Zm00007a00018017	348	HVVDFGIKQGMQWPA	0.8168	0.72	Sumoylation	Pred.	PPI
Zm00007a00018017	260	SAADALVKQIPVLAS	0.7486	0.72	Sumoylation	Pred.	PPI
Zm00007a00018017	320	YESCPYLKFAHFTAN	0.743	0.72	Sumoylation	Pred.	PPI
Zm00001eb216610	2	******MKREYQNAG	0.8576	0.72	Sumoylation	Pred.	PPI
Zm00001eb216610	58	DMADVAQKLEQLEMA	0.8361	0.72	Sumoylation	Pred.	PPI
Zm00001eb216610	348	HVVDFGIKQGMQWPA	0.8168	0.72	Sumoylation	Pred.	PPI
Zm00001eb216610	260	SAADALVKQIPVLAS	0.7486	0.72	Sumoylation	Pred.	PPI
Zm00001eb216610	320	YESCPYLKFAHFTAN	0.743	0.72	Sumoylation	Pred.	PPI
Zm00001eb054480	2	******MKREYQDAG	0.8583	0.72	Sumoylation	Pred.	PPI
Zm00001eb054480	59	DMADVAQKLEQLEMA	0.8171	0.72	Sumoylation	Pred.	PPI
Zm00001eb054480	355	HVVDFGIKQGMQWPA	0.8168	0.72	Sumoylation	Pred.	PPI
Zm00001eb054480	267	SAAEALVKQIPMLAS	0.7748	0.72	Sumoylation	Pred.	PPI
Zm00001eb054480	327	YESCPYLKFAHFTAN	0.7206	0.72	Sumoylation	Pred.	PPI
Zjn_sc00014.1.g01600.1.am.mk	2	******MKREYQDAG	0.8282	0.72	Sumoylation	Pred.	PPI
Zjn_sc00014.1.g01600.1.am.mk	345	HVIDFGIKQGMQWPA	0.8252	0.72	Sumoylation	Pred.	PPI
Zjn_sc00014.1.g01600.1.am.mk	59	DMADVAQKLEQLEMA	0.8032	0.72	Sumoylation	Pred.	PPI
Zjn_sc00014.1.g01600.1.am.mk	257	SAAEALVKQIPMLAS	0.7748	0.72	Sumoylation	Pred.	PPI
Zjn_sc00014.1.g01600.1.am.mk	317	YESCPYLKFAHFTAN	0.7467	0.72	Sumoylation	Pred.	PPI
Zjn_sc00013.1.g01680.1.am.mk	376	HVVDFGIKQGMQWPA	0.8168	0.72	Sumoylation	Pred.	PPI
Zjn_sc00013.1.g01680.1.am.mk	89	DMADVAQKLEQLEMA	0.8155	0.72	Sumoylation	Pred.	PPI
Zjn_sc00013.1.g01680.1.am.mk	288	SAAEALVKQIPMLAS	0.7748	0.72	Sumoylation	Pred.	PPI
Zjn_sc00013.1.g01680.1.am.mk	348	YESCPYLKFAHFTAN	0.7358	0.72	Sumoylation	Pred.	PPI
TraesCS4D03G0067100	2	******MKREYQDAG	0.867	0.72	Sumoylation	Pred.	PPI
TraesCS4D03G0067100	595	FAGGDGYKVEEKEGC	0.8558	0.72	Sumoylation	Pred.	PPI
TraesCS4D03G0067100	59	DMADVAQKLEQLEMA	0.8186	0.72	Sumoylation	Pred.	PPI
TraesCS4D03G0067100	346	HVVDFGIKQGMQWPA	0.8168	0.72	Sumoylation	Pred.	PPI
TraesCS4D03G0067100	258	SAAEALVKQIPLLAA	0.7899	0.72	Sumoylation	Pred.	PPI
TraesCS4D03G0067100	318	YESCPYLKFAHFTAN	0.7298	0.72	Sumoylation	Pred.	PPI
TraesCS4B03G0093100	2	******MKREYQDAG	0.8734	0.72	Sumoylation	Pred.	PPI
TraesCS4B03G0093100	593	FAGGDGYKVEEKEGC	0.8499	0.72	Sumoylation	Pred.	PPI
TraesCS4B03G0093100	61	DMADVAQKLEQLEMA	0.8186	0.72	Sumoylation	Pred.	PPI
TraesCS4B03G0093100	345	HVVDFGIKQGMQWPA	0.8168	0.72	Sumoylation	Pred.	PPI
TraesCS4B03G0093100	257	SAAEALVKQIPLLAA	0.7954	0.72	Sumoylation	Pred.	PPI
TraesCS4B03G0093100	317	YESCPYLKFAHFTAN	0.7298	0.72	Sumoylation	Pred.	PPI
TraesCS4A03G0701300	592	FAGGDGYKVEEKEGC	0.8499	0.72	Sumoylation	Pred.	PPI
TraesCS4A03G0701300	2	******MKREYQDAG	0.839	0.72	Sumoylation	Pred.	PPI
TraesCS4A03G0701300	58	DMADVAQKLEQLEMA	0.8186	0.72	Sumoylation	Pred.	PPI
TraesCS4A03G0701300	344	HVVDFGIKQGMQWPA	0.8168	0.72	Sumoylation	Pred.	PPI
TraesCS4A03G0701300	256	SAAEALVKQIPLLAA	0.7954	0.72	Sumoylation	Pred.	PPI
TraesCS4A03G0701300	316	YESCPYLKFAHFTAN	0.7298	0.72	Sumoylation	Pred.	PPI
TRITD4Av1G194130	543	FAGGDGYKVEEKEGC	0.8499	0.72	Sumoylation	Pred.	PPI
TRITD4Av1G194130	2	******MKREYQDAG	0.839	0.72	Sumoylation	Pred.	PPI
TRITD4Av1G194130	58	DMADVAQKLEQLEMA	0.8186	0.72	Sumoylation	Pred.	PPI
TRITD4Av1G194130	256	SAAEALVKQIPLLAA	0.7954	0.72	Sumoylation	Pred.	PPI
TRIDC4AG042210	592	FAGGDGYKVEEKEGC	0.8499	0.72	Sumoylation	Pred.	PPI
TRIDC4AG042210	2	******MKREYQDAG	0.839	0.72	Sumoylation	Pred.	PPI
TRIDC4AG042210	58	DMADVAQKLEQLEMA	0.8186	0.72	Sumoylation	Pred.	PPI
TRIDC4AG042210	344	HVVDFGIKQGMQWPA	0.8168	0.72	Sumoylation	Pred.	PPI
TRIDC4AG042210	256	SAAEALVKQIPLLAA	0.7954	0.72	Sumoylation	Pred.	PPI
TRIDC4AG042210	316	YESCPYLKFAHFTAN	0.7298	0.72	Sumoylation	Pred.	PPI
Sspon.01G0046970-2C	597	FNGGDGYKVEEKDGC	0.8597	0.72	Sumoylation	Pred.	PPI
Sspon.01G0046970-2C	2	******MKREYQDAG	0.8493	0.72	Sumoylation	Pred.	PPI
Sspon.01G0046970-2C	58	DMADVAQKLEQLEMA	0.8491	0.72	Sumoylation	Pred.	PPI
Sspon.01G0046970-2C	355	HVVDFGIKQGLQWPA	0.8175	0.72	Sumoylation	Pred.	PPI
Sspon.01G0046970-2C	436	LQPEGDDKDEEPEVI	0.7596	0.72	Sumoylation	Pred.	PPI
Sspon.01G0046970-2C	267	SAADALVKQIPMLAS	0.7456	0.72	Sumoylation	Pred.	PPI
Sspon.01G0046970-2C	327	YESCPYLKFAHFTAN	0.7237	0.72	Sumoylation	Pred.	PPI
Sspon.01G0046970-1P	596	FNGGDGYKVEEKDGC	0.8597	0.72	Sumoylation	Pred.	PPI
Sspon.01G0046970-1P	2	******MKREYQDAG	0.8486	0.72	Sumoylation	Pred.	PPI
Sspon.01G0046970-1P	57	DMADVAQKLEQLEMA	0.8361	0.72	Sumoylation	Pred.	PPI
Sspon.01G0046970-1P	354	HVVDFGIKQGLQWPA	0.8175	0.72	Sumoylation	Pred.	PPI
Sspon.01G0046970-1P	435	LQPEGDDKDEEPEVI	0.7596	0.72	Sumoylation	Pred.	PPI
Sspon.01G0046970-1P	266	SAADALVKQIPMLAS	0.7456	0.72	Sumoylation	Pred.	PPI
Sspon.01G0046970-1P	326	YESCPYLKFAHFTAN	0.7237	0.72	Sumoylation	Pred.	PPI
Sspon.01G0046970-1B	597	FNGGDGYKVEEKDGC	0.8597	0.72	Sumoylation	Pred.	PPI
Sspon.01G0046970-1B	2	******MKREYQDAG	0.8493	0.72	Sumoylation	Pred.	PPI
Sspon.01G0046970-1B	58	DMADVAQKLEQLEMA	0.8491	0.72	Sumoylation	Pred.	PPI
Sspon.01G0046970-1B	355	HVVDFGIKQGLQWPA	0.8175	0.72	Sumoylation	Pred.	PPI
Sspon.01G0046970-1B	436	LQPEGDDKDEEPEVI	0.7596	0.72	Sumoylation	Pred.	PPI
Sspon.01G0046970-1B	267	SAADALVKQIPMLAS	0.7456	0.72	Sumoylation	Pred.	PPI
Sspon.01G0046970-1B	327	YESCPYLKFAHFTAN	0.7237	0.72	Sumoylation	Pred.	PPI
Spipo15G0027800	2	******MKREYTDGR	0.8932	0.72	Sumoylation	Pred.	PPI
Spipo15G0027800	67	DMADVAQKLEQLEMA	0.8403	0.72	Sumoylation	Pred.	PPI
Spipo15G0027800	356	HVIDFSMKQGQQWPA	0.7764	0.72	Sumoylation	Pred.	PPI
Spipo15G0027800	268	KAAEALVKQIGVLTM	0.7317	0.72	Sumoylation	Pred.	PPI
Sobic.001G120900	2	******MKREYQDAG	0.8493	0.72	Sumoylation	Pred.	PPI
Sobic.001G120900	58	DMADVAQKLEQLEMA	0.836	0.72	Sumoylation	Pred.	PPI
Sobic.001G120900	357	HVVDFGIKQGLQWPA	0.8175	0.72	Sumoylation	Pred.	PPI
Sobic.001G120900	438	LQPEGDDKDEEPEVI	0.7596	0.72	Sumoylation	Pred.	PPI
Sobic.001G120900	269	SAADALVKQIPMLAS	0.7456	0.72	Sumoylation	Pred.	PPI
Sevir.9G121800	2	******MKREYQDAG	0.8503	0.72	Sumoylation	Pred.	PPI
Sevir.9G121800	58	DMADVAQKLEQLEMA	0.8339	0.72	Sumoylation	Pred.	PPI
Sevir.9G121800	350	HVVDFGIKQGMQWPA	0.8168	0.72	Sumoylation	Pred.	PPI
Sevir.9G121800	262	AAAEALVKQIPMLAS	0.7812	0.72	Sumoylation	Pred.	PPI
Sevir.9G121800	322	YESCPYLKFAHFTAN	0.7291	0.72	Sumoylation	Pred.	PPI
Seita.9G123000	2	******MKREYQDAG	0.8583	0.72	Sumoylation	Pred.	PPI
Seita.9G123000	58	DMADVAQKLEQLEMA	0.8339	0.72	Sumoylation	Pred.	PPI
Seita.9G123000	350	HVVDFGIKQGMQWPA	0.8168	0.72	Sumoylation	Pred.	PPI
Seita.9G123000	262	AAAEALVKQIPMLAS	0.7812	0.72	Sumoylation	Pred.	PPI
Seita.9G123000	322	YESCPYLKFAHFTAN	0.7291	0.72	Sumoylation	Pred.	PPI
Pahal.9G120600	2	******MKREYQDAG	0.8552	0.72	Sumoylation	Pred.	PPI
Pahal.9G120600	56	DMADVAQKLEQLEMA	0.8225	0.72	Sumoylation	Pred.	PPI
Pahal.9G120600	351	HVVDFGIKQGMQWPA	0.8168	0.72	Sumoylation	Pred.	PPI
Pahal.9G120600	263	TAAEALVKQIPMLAS	0.7672	0.72	Sumoylation	Pred.	PPI
Pahal.9G120600	323	YESCPYLKFAHFTAN	0.7291	0.72	Sumoylation	Pred.	PPI
PH02Gene13923	2	******MKREYQDAG	0.8172	0.72	Sumoylation	Pred.	PPI
PH02Gene13923	348	HVVDFGIKQGMQWPA	0.8168	0.72	Sumoylation	Pred.	PPI
PH02Gene13923	56	DMADVAQKLEQLEMA	0.8067	0.72	Sumoylation	Pred.	PPI
PH02Gene13923	260	TAAEALVKQIPVLAA	0.774	0.72	Sumoylation	Pred.	PPI
Ot_Chr4_g08055	354	HVVDFGIKQGMQWPA	0.8168	0.72	Sumoylation	Pred.	PPI
Ot_Chr4_g08055	2	******MKREYQDAG	0.8165	0.72	Sumoylation	Pred.	PPI
Ot_Chr4_g08055	59	DMADVAQKLEQLEMA	0.8132	0.72	Sumoylation	Pred.	PPI
Ot_Chr4_g08055	266	SAAEALVKQIPMLAS	0.7748	0.72	Sumoylation	Pred.	PPI
Ot_Chr4_g08055	326	YESCPYLKFAHFTAN	0.7358	0.72	Sumoylation	Pred.	PPI
OsR498G0306900900.01	2	******MKREYQEAG	0.8453	0.72	Sumoylation	Pred.	PPI
OsR498G0306900900.01	60	DMADVAQKLEQLEMA	0.8185	0.72	Sumoylation	Pred.	PPI
OsR498G0306900900.01	352	HVVDFGIKQGMQWPA	0.8168	0.72	Sumoylation	Pred.	PPI
OsR498G0306900900.01	265	AAAEALVKQIPTLAA	0.7939	0.72	Sumoylation	Pred.	PPI
OsKitaake03g308700	2	******MKREYQEAG	0.8453	0.72	Sumoylation	Pred.	PPI
OsKitaake03g308700	352	HVVDFGIKQGMQWPA	0.8254	0.72	Sumoylation	Pred.	PPI
OsKitaake03g308700	60	DMADVAQKLEQLEMA	0.8185	0.72	Sumoylation	Pred.	PPI
OsKitaake03g308700	265	AAAEALVKQIPTLAA	0.7939	0.72	Sumoylation	Pred.	PPI
Os03g0707600	2	******MKREYQEAG	0.8453	0.72	Sumoylation	Pred.	PPI
Os03g0707600	352	HVVDFGIKQGMQWPA	0.8254	0.72	Sumoylation	Pred.	PPI
Os03g0707600	60	DMADVAQKLEQLEMA	0.8185	0.72	Sumoylation	Pred.	PPI
Os03g0707600	265	AAAEALVKQIPTLAA	0.7939	0.72	Sumoylation	Pred.	PPI
OB03G38380	2	******MKREYQDAG	0.8851	0.72	Sumoylation	Pred.	PPI
OB03G38380	59	DMADVAQKLEQLEMA	0.8412	0.72	Sumoylation	Pred.	PPI
OB03G38380	347	HVVDFGIKQGMQWPA	0.8168	0.72	Sumoylation	Pred.	PPI
OB03G38380	260	AAAEALVKQIPTLAA	0.7939	0.72	Sumoylation	Pred.	PPI
Ma10_g19630	286	YESCPFLKFAHFTAN	0.7566	0.72	Sumoylation	Pred.	PPI
Ma08_g17700	52	EMADVAQKLEQLEMA	0.8129	0.72	Sumoylation	Pred.	PPI
Ma08_g17700	304	YESCPNLKFAHFTAN	0.7744	0.72	Sumoylation	Pred.	PPI
Ma08_g17700	2	******MKRERQETV	0.7443	0.72	Sumoylation	Pred.	PPI
Ma08_g17700	241	KAADALVKQITVLAT	0.7216	0.72	Sumoylation	Pred.	PPI
Ma02_g24350	301	YESSPYLKFAHFTAN	0.7956	0.72	Sumoylation	Pred.	PPI
Ma02_g24350	40	DMADVAQKLEQLEKA	0.7894	0.72	Sumoylation	Pred.	PPI
Ma01_g14650	2	******MKREHQETG	0.8713	0.72	Sumoylation	Pred.	PPI
Ma01_g14650	68	DMADVAQKLEQLEMA	0.7728	0.72	Sumoylation	Pred.	PPI
Horvu_MOREX_4H01G042500	590	FAGGDGYKVEEKEGC	0.8499	0.72	Sumoylation	Pred.	PPI
Horvu_MOREX_4H01G042500	2	******MKREYQDGG	0.8397	0.72	Sumoylation	Pred.	PPI
Horvu_MOREX_4H01G042500	60	DMADVAQKLEQLEMA	0.8255	0.72	Sumoylation	Pred.	PPI
Horvu_MOREX_4H01G042500	342	HVVDFGIKQGMQWPA	0.8168	0.72	Sumoylation	Pred.	PPI
Horvu_MOREX_4H01G042500	254	SAAEALVKQIPLLAA	0.7899	0.72	Sumoylation	Pred.	PPI
Horvu_MOREX_4H01G042500	314	YESCPYLKFAHFTAN	0.7298	0.72	Sumoylation	Pred.	PPI
GWHGAZTO076189	2	******MKREYQDAG	0.8617	0.72	Sumoylation	Pred.	PPI
GWHGAZTO076189	352	HVVDFGIKQGMQWPA	0.8168	0.72	Sumoylation	Pred.	PPI
GWHGAZTO076189	61	DMADVAQKLEQLEMA	0.8007	0.72	Sumoylation	Pred.	PPI
GWHGAZTO076189	265	AAAEALVKQIPTLAA	0.7939	0.72	Sumoylation	Pred.	PPI
GWHGAZTO058776	7	*MADVAQKLERLEMA	0.8736	0.72	Sumoylation	Pred.	PPI
GWHGAZTO058776	187	AAAEALVKQIPTLAA	0.7896	0.72	Sumoylation	Pred.	PPI
GWHGAZTO026246	2	******MKREYQDAG	0.8565	0.72	Sumoylation	Pred.	PPI
GWHGAZTO026246	349	HVVDFGIKQGMQWPA	0.8168	0.72	Sumoylation	Pred.	PPI
GWHGAZTO026246	57	DMADVAQKLEQLEMA	0.8082	0.72	Sumoylation	Pred.	PPI
GWHGAZTO026246	262	AAAEALVKQIPTLAA	0.7939	0.72	Sumoylation	Pred.	PPI
GWHGASIY018341	569	FAGGDGYKVEEKEGC	0.8499	0.72	Sumoylation	Pred.	PPI
GWHGASIY018341	2	******MKREYQDAG	0.8382	0.72	Sumoylation	Pred.	PPI
GWHGASIY018341	339	HVVDFGIKQGMQWPA	0.8168	0.72	Sumoylation	Pred.	PPI
GWHGASIY018341	58	DMADVAQKLEQLEMA	0.8128	0.72	Sumoylation	Pred.	PPI
GWHGASIY018341	251	SAAEALVKQIPLLAA	0.7899	0.72	Sumoylation	Pred.	PPI
GWHGASIY018341	311	YESCPYLKFAHFTAN	0.7298	0.72	Sumoylation	Pred.	PPI
GWHGAORA051287	2	******MKREYQDAG	0.8576	0.72	Sumoylation	Pred.	PPI
GWHGAORA051287	58	DMADVAQKLEQLEMA	0.8408	0.72	Sumoylation	Pred.	PPI
GWHGAORA051287	312	HVVDFGIKQGMQWPA	0.8168	0.72	Sumoylation	Pred.	PPI
GWHGAORA051287	224	TAAEALVKQIPMLAS	0.7672	0.72	Sumoylation	Pred.	PPI
GWHGAORA051287	284	YESCPYLKFAHFTAN	0.7291	0.72	Sumoylation	Pred.	PPI
GWHGAORA051272	7	*MADVAQKLEQLEMA	0.9184	0.72	Sumoylation	Pred.	PPI
GWHGAORA051272	299	HVVDFGIKQGMQWPA	0.8168	0.72	Sumoylation	Pred.	PPI
GWHGAORA051272	211	TAAEALVKQIPMLAS	0.7672	0.72	Sumoylation	Pred.	PPI
GWHGAORA051272	271	YESCPYLKFAHFTAN	0.7291	0.72	Sumoylation	Pred.	PPI
GWHGAORA019339	2	******MKREYQDAG	0.8611	0.72	Sumoylation	Pred.	PPI
GWHGAORA019339	56	DMADVAQKLEQLEMA	0.8408	0.72	Sumoylation	Pred.	PPI
GWHGAORA019339	327	HVVDFGIKQGMQWPA	0.8168	0.72	Sumoylation	Pred.	PPI
GWHGAORA019339	261	TAAEALVKQIPMLAS	0.7946	0.72	Sumoylation	Pred.	PPI
EJB05_53728	656	PPLLSEIKKEKK***	0.8216	0.72	Sumoylation	Pred.	PPI
EJB05_53728	348	HVVDFGIKQGMQWPA	0.8168	0.72	Sumoylation	Pred.	PPI
EJB05_53728	2	******MKREYQDAG	0.8155	0.72	Sumoylation	Pred.	PPI
EJB05_53728	59	DMADVAQKLEQLEMA	0.7926	0.72	Sumoylation	Pred.	PPI
EJB05_53728	260	SAAEQLVKQIPMLAS	0.7842	0.72	Sumoylation	Pred.	PPI
EJB05_53728	320	YESCPYLKFAHFTAN	0.7291	0.72	Sumoylation	Pred.	PPI
EJB05_04943	348	HVVDFGIKQGMQWPA	0.8168	0.72	Sumoylation	Pred.	PPI
EJB05_04943	2	******MKREYQDAG	0.8155	0.72	Sumoylation	Pred.	PPI
EJB05_04943	59	DMADVAQKLEQLEMA	0.7926	0.72	Sumoylation	Pred.	PPI
EJB05_04943	260	SAAEQLVKQIPMLAS	0.7842	0.72	Sumoylation	Pred.	PPI
EJB05_04943	320	YESCPYLKFAHFTAN	0.7291	0.72	Sumoylation	Pred.	PPI
Dexi9B01G0016520	57	EMADVAQKLEQLEMA	0.8653	0.72	Sumoylation	Pred.	PPI
Dexi9B01G0016520	2	******MKREYQDAG	0.8315	0.72	Sumoylation	Pred.	PPI
Dexi9B01G0016520	351	HVVDFGIKQGMQWPA	0.8168	0.72	Sumoylation	Pred.	PPI
Dexi9B01G0016520	263	TAAEALVKQIPMLAS	0.7672	0.72	Sumoylation	Pred.	PPI
Dexi9B01G0016520	585	HLGSNAYKQASTLLA	0.7283	0.72	Sumoylation	Pred.	PPI
Dexi9A01G0011770	61	EMADVAQKLEQLEMA	0.8721	0.72	Sumoylation	Pred.	PPI
Dexi9A01G0011770	2	******MKREYQDAG	0.8593	0.72	Sumoylation	Pred.	PPI
Dexi9A01G0011770	355	HVVDFGIKQGMQWPA	0.8168	0.72	Sumoylation	Pred.	PPI
Dexi9A01G0011770	267	TAAEALVKQIPMLAS	0.7672	0.72	Sumoylation	Pred.	PPI
Dexi9A01G0011770	591	HLGSNAYKQASTLLA	0.7283	0.72	Sumoylation	Pred.	PPI
Dexi9A01G0011770	327	YESCPYLKFAHFTAN	0.7265	0.72	Sumoylation	Pred.	PPI
DDU272G0397	27	GGGKGKIKEEEDRDD	0.8545	0.72	Sumoylation	Pred.	PPI
DDU272G0397	2	******MKREHQEIG	0.847	0.72	Sumoylation	Pred.	PPI
DDU272G0397	55	DMADVALKMEQLEMA	0.8144	0.72	Sumoylation	Pred.	PPI
DDU272G0397	351	HVIDFSMKQGMQWPA	0.7838	0.72	Sumoylation	Pred.	PPI
DDU272G0397	264	KAADALVKQISVLAA	0.7361	0.72	Sumoylation	Pred.	PPI
Bradi1g11090	595	FAGGDGYKVEEKDGC	0.8475	0.72	Sumoylation	Pred.	PPI
Bradi1g11090	2	******MKREYQDGG	0.8383	0.72	Sumoylation	Pred.	PPI
Bradi1g11090	352	HVVDFGIKQGMQWPA	0.8168	0.72	Sumoylation	Pred.	PPI
Bradi1g11090	57	DMADVAQKLEQLEMA	0.7962	0.72	Sumoylation	Pred.	PPI
Bradi1g11090	264	SAAEALVKQIPLLAA	0.7899	0.72	Sumoylation	Pred.	PPI
Bradi1g11090	324	YESCPYLKFAHFTAN	0.7298	0.72	Sumoylation	Pred.	PPI
Asa2G00240	54	DMADVAQKLEQLDMV	0.8188	0.72	Sumoylation	Pred.	PPI
Asa2G00240	306	HVIDFGMKQGMQWPA	0.7871	0.72	Sumoylation	Pred.	PPI
Asa2G00240	2	******MKREHGDSS	0.7668	0.72	Sumoylation	Pred.	PPI
Asa2G00237	54	DMADVAQKLEQLDMV	0.8188	0.72	Sumoylation	Pred.	PPI
Asa2G00237	306	HVIDFGMKQGMQWPA	0.7871	0.72	Sumoylation	Pred.	PPI
Asa2G00237	2	******MKREHGDSS	0.7668	0.72	Sumoylation	Pred.	PPI
Aco025081	2	******MKREHQDSS	0.8489	0.72	Sumoylation	Pred.	PPI
Aco025081	67	DMADVAQKLEQLDMA	0.7437	0.72	Sumoylation	Pred.	PPI
AET4Gv20080100	2	******MKREYQDAG	0.867	0.72	Sumoylation	Pred.	PPI
AET4Gv20080100	595	FAGGDGYKVEEKEGC	0.8558	0.72	Sumoylation	Pred.	PPI
AET4Gv20080100	59	DMADVAQKLEQLEMA	0.8186	0.72	Sumoylation	Pred.	PPI
AET4Gv20080100	346	HVVDFGIKQGMQWPA	0.8168	0.72	Sumoylation	Pred.	PPI
AET4Gv20080100	258	SAAEALVKQIPLLAA	0.7899	0.72	Sumoylation	Pred.	PPI
AET4Gv20080100	318	YESCPYLKFAHFTAN	0.7298	0.72	Sumoylation	Pred.	PPI
VMungo1383G2863	63	DMADVAQKLEQLEMV	0.8151	0.72	Sumoylation	Pred.	PPI
VMungo1383G2863	16	CAAGGPVKGDCSSMP	0.8146	0.72	Sumoylation	Pred.	PPI
VMungo1383G2863	340	HVIDFGLKQGMQWPA	0.7886	0.72	Sumoylation	Pred.	PPI
VMungo1383G2863	595	LIATSAWKLPATES*	0.7763	0.72	Sumoylation	Pred.	PPI
VMungo0647G1695	8	MGDASEVKGECSGSG	0.8642	0.72	Sumoylation	Pred.	PPI
VMungo0647G1695	388	LATVKRIKPEIVTVV	0.8598	0.72	Sumoylation	Pred.	PPI
VMungo0647G1695	275	HVIDFGLKQGLQWPA	0.7644	0.72	Sumoylation	Pred.	PPI
Thhalv10020431m.g	363	AESLSDLKPEMFETR	0.8728	0.72	Sumoylation	Pred.	PPI
Thhalv10020431m.g	61	EMAEVAQKLEQLEMV	0.8186	0.72	Sumoylation	Pred.	PPI
Thhalv10020431m.g	544	LITTSAWKLAGADES	0.7911	0.72	Sumoylation	Pred.	PPI
Thhalv10018436m.g	319	LNNLSDLKPEMIEIR	0.8678	0.72	Sumoylation	Pred.	PPI
Thhalv10018436m.g	473	YAGADGYKVEENEGC	0.8635	0.72	Sumoylation	Pred.	PPI
Thhalv10018436m.g	19	GGKVGTSKEEAGGFD	0.8542	0.72	Sumoylation	Pred.	PPI
Thhalv10018436m.g	242	EAFATVEKVHVIDLG	0.7748	0.72	Sumoylation	Pred.	PPI
Thhalv10018436m.g	358	EKFLSAIKLIEPDIM	0.7499	0.72	Sumoylation	Pred.	PPI
Thhalv10018436m.g	2	******MKREHNHQE	0.744	0.72	Sumoylation	Pred.	PPI
Thhalv10018436m.g	47	DMADVAHKLEQLEMV	0.7416	0.72	Sumoylation	Pred.	PPI
Thhalv10015535m.g	47	DMADVAQKLEQLEMV	0.8153	0.72	Sumoylation	Pred.	PPI
Thecc.04G117200	21	YGSGSGSKSESSTIG	0.7979	0.72	Sumoylation	Pred.	PPI
Thecc.04G117200	177	VAANPPPKSESDSES	0.7959	0.72	Sumoylation	Pred.	PPI
Thecc.04G117200	345	HVIDFGLKQGMQWPA	0.7864	0.72	Sumoylation	Pred.	PPI
Thecc.04G117200	2	******MKRERQEIC	0.7824	0.72	Sumoylation	Pred.	PPI
Thecc.04G117200	67	DMADVAQKLEQLEMV	0.7797	0.72	Sumoylation	Pred.	PPI
TWI74G0669	316	HVIDFGLKQGMQWPA	0.7799	0.72	Sumoylation	Pred.	PPI
TWI74G0669	54	DMADVAQKLERLEMV	0.7494	0.72	Sumoylation	Pred.	PPI
TWI74G0669	2	******MKRDHPDPD	0.7274	0.72	Sumoylation	Pred.	PPI
TWI53G1653	321	HVIDFGLKQGMQWPA	0.8024	0.72	Sumoylation	Pred.	PPI
TPR.G14048	356	ALQQVGWKLAQLAQT	0.9213	0.72	Sumoylation	Pred.	PPI
TPR.G14048	82	DMADVAQKLEQLEMV	0.8175	0.72	Sumoylation	Pred.	PPI
TPR.G14048	577	KLPLSESK*******	0.7693	0.72	Sumoylation	Pred.	PPI
TPR.G14048	570	LIATSAWKLPLSESK	0.7588	0.72	Sumoylation	Pred.	PPI
TPR.G14048	2	******MKRDHQDSY	0.7362	0.72	Sumoylation	Pred.	PPI
THA.LOC104822321	409	FSTIKSIKPDIITVV	0.8185	0.72	Sumoylation	Pred.	PPI
THA.LOC104822321	286	ERFAAAEKVHVIDFA	0.7604	0.72	Sumoylation	Pred.	PPI
THA.LOC104822321	204	AVQQNDMKLADALVK	0.746	0.72	Sumoylation	Pred.	PPI
THA.LOC104820834	61	DIAQVAQKLEQLEMT	0.7472	0.72	Sumoylation	Pred.	PPI
THA.LOC104820834	345	IGIDFEFKGLVVDSL	0.727	0.72	Sumoylation	Pred.	PPI
THA.LOC104805615	2	******MKREHNHGN	0.8348	0.72	Sumoylation	Pred.	PPI
THA.LOC104805615	406	FSTIKSIKPDIITVV	0.8134	0.72	Sumoylation	Pred.	PPI
THA.LOC104805615	206	KLADALVKHVGLLAA	0.7352	0.72	Sumoylation	Pred.	PPI
THA.LOC104805615	199	AVQQNDLKLADALVK	0.7304	0.72	Sumoylation	Pred.	PPI
Sp6g26730	19	EAPSVGKKLEDDNMD	0.8585	0.72	Sumoylation	Pred.	PPI
Sp6g26730	47	DMADVAQKLEQLEMV	0.8065	0.72	Sumoylation	Pred.	PPI
Sp6g26730	510	LMLAWQTKPLIAASA	0.7687	0.72	Sumoylation	Pred.	PPI
Sp6g26730	519	LIAASAWKLNAVAAE	0.7244	0.72	Sumoylation	Pred.	PPI
Sp5g21380	482	YAGADGYKVEENEGC	0.8859	0.72	Sumoylation	Pred.	PPI
Sp5g21380	328	LNSLSDLKPEMLEIK	0.8657	0.72	Sumoylation	Pred.	PPI
Sp5g21380	24	SSSMTANKEETGGFD	0.8441	0.72	Sumoylation	Pred.	PPI
Sp5g21380	370	LLTIKSIKPDIITVV	0.8258	0.72	Sumoylation	Pred.	PPI
Sp5g21380	258	KVHVIDLKLNQGLQW	0.7684	0.72	Sumoylation	Pred.	PPI
Sp5g21380	2	******MKREHNHRE	0.7641	0.72	Sumoylation	Pred.	PPI
Sp5g21380	52	DMADVAHKLEQLEMV	0.7397	0.72	Sumoylation	Pred.	PPI
Sp5g21380	251	EAFATAEKVHVIDLK	0.7223	0.72	Sumoylation	Pred.	PPI
Sp3g02450	60	EMAEVAQKLEQLEMV	0.8046	0.72	Sumoylation	Pred.	PPI
Sp3g02450	131	PGLSAFPKEEEEGVD	0.7922	0.72	Sumoylation	Pred.	PPI
Sp3g02450	545	LIATSAWKLAGAGES	0.75	0.72	Sumoylation	Pred.	PPI
Sopen11g006040	308	HVIDFSLKQGMQWPA	0.7826	0.72	Sumoylation	Pred.	PPI
Sopen11g006040	574	LIATSAWKLSPDSVT	0.7639	0.72	Sumoylation	Pred.	PPI
Sopen11g006040	299	EAFTGCNKVHVIDFS	0.7213	0.72	Sumoylation	Pred.	PPI
Solyc11g011260.1	308	HVIDFSLKQGMQWPA	0.7826	0.72	Sumoylation	Pred.	PPI
Solyc11g011260.1	574	LIATSAWKLLPDSGT	0.7749	0.72	Sumoylation	Pred.	PPI
Solyc11g011260.1	299	EAFTGCNKVHVIDFS	0.7213	0.72	Sumoylation	Pred.	PPI
Sed0019014	356	FADMMGVKFEFRGYF	0.8206	0.72	Sumoylation	Pred.	PPI
Sed0019014	56	QIELLDMKMGLSEED	0.753	0.72	Sumoylation	Pred.	PPI
Sed0018894	2	******MKREFEGDD	0.8178	0.72	Sumoylation	Pred.	PPI
Sed0018894	63	EMEDVAHKLEQWEMI	0.7745	0.72	Sumoylation	Pred.	PPI
Sc10g0004750	314	HIIDFSMKQGLQWPA	0.8204	0.72	Sumoylation	Pred.	PPI
Sc10g0004750	2	******MKREHPEMR	0.8055	0.72	Sumoylation	Pred.	PPI
Sc10g0004750	57	DMADVAQKLEQLEMA	0.7945	0.72	Sumoylation	Pred.	PPI
Sc10g0004750	229	KLADALVKQVGLLAV	0.7211	0.72	Sumoylation	Pred.	PPI
Sabra17G0105400	19	AGSSNGNKAESSSSS	0.8317	0.72	Sumoylation	Pred.	PPI
Sabra17G0105400	67	EMADVAQKLEQLEMV	0.816	0.72	Sumoylation	Pred.	PPI
Sabra17G0105400	347	HVIDFGLKQGMQWPA	0.7962	0.72	Sumoylation	Pred.	PPI
Sabra17G0105400	402	LAQTIGVKFEFRGFV	0.794	0.72	Sumoylation	Pred.	PPI
Sabra17G0105400	2	******MKREHQETI	0.7826	0.72	Sumoylation	Pred.	PPI
Sabra17G0105400	319	YETCPYIKFAHFTAN	0.7511	0.72	Sumoylation	Pred.	PPI
Sabra04G0060400	12	HQETIGNKAESSSSS	0.8555	0.72	Sumoylation	Pred.	PPI
Sabra04G0060400	61	DMADVAQKLEQLEMV	0.8207	0.72	Sumoylation	Pred.	PPI
Sabra04G0060400	343	HVIDFGLKQGMQWPA	0.7893	0.72	Sumoylation	Pred.	PPI
SGA_v2.0_scaffold45G17191	55	DMAEVAEKLEQLEMA	0.8471	0.72	Sumoylation	Pred.	PPI
SGA_v2.0_scaffold45G17191	299	HVVDFSLKQGMQWPA	0.7545	0.72	Sumoylation	Pred.	PPI
Rhsim08G0018400	309	HVVDFGLKQGMQWPA	0.7765	0.72	Sumoylation	Pred.	PPI
Rhsim08G0018400	548	EENDGCLKLGWHTRP	0.7763	0.72	Sumoylation	Pred.	PPI
Rhsim08G0018400	55	DLPDVAQKLEQLEMV	0.769	0.72	Sumoylation	Pred.	PPI
RcHm_v2.0_Chr3g0493011	60	DMADVAEKLEQLEMV	0.756	0.72	Sumoylation	Pred.	PPI
RcHm_v2.0_Chr3g0493011	307	HVVDFGLKQGMQWPA	0.7524	0.72	Sumoylation	Pred.	PPI
RcHm_v2.0_Chr3g0493011	422	SIKAMNPKIVTMVEQ	0.7308	0.72	Sumoylation	Pred.	PPI
QL02p057829	67	EMANVAEKLEQLEMV	0.7888	0.72	Sumoylation	Pred.	PPI
QL02p057829	328	HVIDFGLKQGMQWPA	0.7456	0.72	Sumoylation	Pred.	PPI
QL02p057829	18	SGGGFGVKGSGECSS	0.7278	0.72	Sumoylation	Pred.	PPI
QL02p057511	67	EMANVAEKLEQLEMV	0.7888	0.72	Sumoylation	Pred.	PPI
QL02p057511	328	HVIDFGLKQGMQWPA	0.7456	0.72	Sumoylation	Pred.	PPI
QL02p057511	18	SGGGFGVKGSGECSS	0.7383	0.72	Sumoylation	Pred.	PPI
Psat5g122120	82	DMLDVAQKLEQLEMV	0.8185	0.72	Sumoylation	Pred.	PPI
Psat5g122120	328	HVIDFGLKQGMQWPA	0.7806	0.72	Sumoylation	Pred.	PPI
Psat5g122120	592	KLPLSESK*******	0.7693	0.72	Sumoylation	Pred.	PPI
Psat5g122120	585	LIATSAWKLPLSESK	0.7588	0.72	Sumoylation	Pred.	PPI
Psat5g122120	236	AIQRDDIKIADRLVK	0.7219	0.72	Sumoylation	Pred.	PPI
Prupe.3G162500	69	DMAEVAEKLEQLEMV	0.8318	0.72	Sumoylation	Pred.	PPI
Prupe.3G162500	16	CTDQNGSKGEYSSSS	0.8194	0.72	Sumoylation	Pred.	PPI
Prupe.3G162500	333	HVIDFGLKQGMQWPA	0.7925	0.72	Sumoylation	Pred.	PPI
Potri.017G125200	19	AGNSIGNKAESSSSS	0.8225	0.72	Sumoylation	Pred.	PPI
Potri.017G125200	67	EMADVAQKLEQLEMV	0.8167	0.72	Sumoylation	Pred.	PPI
Potri.017G125200	346	HVIDFGLKQGMQWPA	0.8026	0.72	Sumoylation	Pred.	PPI
Potri.017G125200	318	YETCPYLKFAHFTAN	0.7498	0.72	Sumoylation	Pred.	PPI
Potri.004G089800	64	DMADVAQKLEQLEMV	0.8202	0.72	Sumoylation	Pred.	PPI
Potri.004G089800	346	HVIDFGLKQGMQWPA	0.8026	0.72	Sumoylation	Pred.	PPI
Potri.004G089800	318	YETCPYLKFAHFTAN	0.7284	0.72	Sumoylation	Pred.	PPI
Phvul.008G235500	393	LETIKRIKPEIVTVV	0.853	0.72	Sumoylation	Pred.	PPI
Phvul.008G235500	2	******MKREGMEDA	0.821	0.72	Sumoylation	Pred.	PPI
Phvul.008G235500	13	MEDANAVKGECSSSG	0.787	0.72	Sumoylation	Pred.	PPI
Phvul.008G235500	280	HVIDFGLKQGLQWPA	0.7441	0.72	Sumoylation	Pred.	PPI
Phvul.008G235500	195	SLAEGLVKHAGNLAA	0.7262	0.72	Sumoylation	Pred.	PPI
Phvul.001G230500	15	ACAGGPVKGDSSSMP	0.8187	0.72	Sumoylation	Pred.	PPI
Phvul.001G230500	62	DMADVAQKLEQLEMV	0.8014	0.72	Sumoylation	Pred.	PPI
Phvul.001G230500	335	HVIDFGLKQGMQWPA	0.7968	0.72	Sumoylation	Pred.	PPI
Phvul.001G230500	590	LIATSAWKLPSPES*	0.7753	0.72	Sumoylation	Pred.	PPI
Peaxi162Scf00305g00129	297	HVIDFSLKQGMQWPA	0.7904	0.72	Sumoylation	Pred.	PPI
Peaxi162Scf00305g00129	52	DMAEVAQKLEQLEMA	0.7858	0.72	Sumoylation	Pred.	PPI
Peaxi162Scf00305g00129	288	EAFNNCNKVHVIDFS	0.7554	0.72	Sumoylation	Pred.	PPI
PGSC0003DMG400015692	308	HVIDFSLKQGMQWPA	0.7826	0.72	Sumoylation	Pred.	PPI
PGSC0003DMG400015692	574	LIATSAWKLSPDSGT	0.7794	0.72	Sumoylation	Pred.	PPI
PGSC0003DMG400015692	299	EAFTGCNKVHVIDFS	0.7213	0.72	Sumoylation	Pred.	PPI
PGSC0003DMG400015692	12	RDREREKKSFNGGVS	0.7212	0.72	Sumoylation	Pred.	PPI
PGR042G0080	61	DMADVALKLEQLEMV	0.802	0.72	Sumoylation	Pred.	PPI
PGR042G0080	338	HVIDFSLKQGMQWPA	0.7735	0.72	Sumoylation	Pred.	PPI
PGR042G0080	252	KLAEELVKYVGLLAV	0.7339	0.72	Sumoylation	Pred.	PPI
Oeu059632.1	393	DASVMDIKPDNVEAV	0.8105	0.72	Sumoylation	Pred.	PPI
Oeu059632.1	572	ATSAWQLKPAE****	0.8067	0.72	Sumoylation	Pred.	PPI
Oeu059632.1	314	HVIDFSLKQGMQWPA	0.7615	0.72	Sumoylation	Pred.	PPI
Oeu059632.1	431	SIKAMNPKIVTIVEQ	0.7482	0.72	Sumoylation	Pred.	PPI
Oeu059632.1	9	ERERDRGKAETAAGG	0.7427	0.72	Sumoylation	Pred.	PPI
Oeu009265.1	553	ATSAWQLKPPE****	0.8153	0.72	Sumoylation	Pred.	PPI
Oeu009265.1	297	HVIDFSLKQGMQWPA	0.7699	0.72	Sumoylation	Pred.	PPI
Oeu009265.1	374	DANMLDIKPSNVEAV	0.7571	0.72	Sumoylation	Pred.	PPI
Nitab4.5_0004294g0050	295	HVIDFSLKQGMQWPA	0.7785	0.72	Sumoylation	Pred.	PPI
Nitab4.5_0004294g0050	53	DMAEVAQKLEQLEMA	0.7504	0.72	Sumoylation	Pred.	PPI
Nitab4.5_0004294g0050	560	ATSAWRLKAAGDAEL	0.7428	0.72	Sumoylation	Pred.	PPI
Nitab4.5_0004294g0050	286	EAFTNCNKVHVIDFS	0.7219	0.72	Sumoylation	Pred.	PPI
Nitab4.5_0003278g0010	566	LKAAGDTKL******	0.7924	0.72	Sumoylation	Pred.	PPI
Nitab4.5_0003278g0010	295	HVIDFSLKQGMQWPA	0.7785	0.72	Sumoylation	Pred.	PPI
Nitab4.5_0003278g0010	286	EAFTNCNKVHVIDFS	0.7349	0.72	Sumoylation	Pred.	PPI
Migut.K00894	308	HVIDFSLKQGMQWPA	0.7895	0.72	Sumoylation	Pred.	PPI
Migut.K00894	61	DMADVAEKLEQLEMA	0.7801	0.72	Sumoylation	Pred.	PPI
Migut.H02266	55	DMADVAEKLEQLEVA	0.7847	0.72	Sumoylation	Pred.	PPI
Migut.H02266	269	HVIDFGLKQGMQWPA	0.7823	0.72	Sumoylation	Pred.	PPI
Migut.H02266	341	SLADLDAKMLDIKPG	0.7807	0.72	Sumoylation	Pred.	PPI
Migut.H02266	346	DAKMLDIKPGDYETV	0.7562	0.72	Sumoylation	Pred.	PPI
Medtr3g065980	277	HVIDFGLKQGMQWPA	0.8001	0.72	Sumoylation	Pred.	PPI
Medtr3g065980	547	KLPQNESK*******	0.7964	0.72	Sumoylation	Pred.	PPI
Medtr3g065980	540	LIATSAWKLPQNESK	0.7689	0.72	Sumoylation	Pred.	PPI
Medtr3g065980	35	DMADVAQKLEQLEMV	0.7361	0.72	Sumoylation	Pred.	PPI
MSTRG.3719	59	DMAGVAEKLEQLEMA	0.8118	0.72	Sumoylation	Pred.	PPI
MSTRG.2613	373	LAQTIGVKFEFRGFV	0.7963	0.72	Sumoylation	Pred.	PPI
MSTRG.2613	318	HVIDFSLKQGMQWPA	0.7927	0.72	Sumoylation	Pred.	PPI
MSTRG.2613	9	KRDRDRGKSEAEGSG	0.7431	0.72	Sumoylation	Pred.	PPI
MSTRG.2613	58	DMADVAEKLEQLEMA	0.7251	0.72	Sumoylation	Pred.	PPI
MELO3C022854.2	603	QLAPDESK*******	0.8092	0.72	Sumoylation	Pred.	PPI
MELO3C022854.2	2	******MKRELEDDR	0.8084	0.72	Sumoylation	Pred.	PPI
MELO3C022854.2	76	DMADVALKLEQLEMV	0.7897	0.72	Sumoylation	Pred.	PPI
MELO3C022854.2	312	YETCPYLKFAHFTAN	0.7422	0.72	Sumoylation	Pred.	PPI
MELO3C020206.2	358	FAEKFGMKFEFRGFF	0.7984	0.72	Sumoylation	Pred.	PPI
MELO3C020206.2	51	DMADVALKLEQLEMV	0.7717	0.72	Sumoylation	Pred.	PPI
MD17G1260700	20	TARQNNSKPEYSSPP	0.828	0.72	Sumoylation	Pred.	PPI
MD17G1260700	327	HVIDFGLKQGMQWPA	0.7986	0.72	Sumoylation	Pred.	PPI
MD17G1260700	73	DMADVAEKLEQLEMV	0.7854	0.72	Sumoylation	Pred.	PPI
MD09G1264800	70	DMADVAEKLEQLEMV	0.7901	0.72	Sumoylation	Pred.	PPI
MD09G1264800	325	HVIDFGLKQGMQWPA	0.7856	0.72	Sumoylation	Pred.	PPI
MD09G1264800	2	******MKREHCHSS	0.7684	0.72	Sumoylation	Pred.	PPI
MD09G1264800	18	TASQNNSKREYSSPP	0.7467	0.72	Sumoylation	Pred.	PPI
Lsat_1_v5_gn_2_69481	157	DVPPESPKPVVLVDS	0.748	0.72	Sumoylation	Pred.	PPI
Lsat_1_v5_gn_2_69481	225	ALAQRIYKIYPQDGL	0.7402	0.72	Sumoylation	Pred.	PPI
Lsat_1_v5_gn_2_69481	23	DMADVAKKLEQLEMV	0.74	0.72	Sumoylation	Pred.	PPI
Lj6g0011980	71	DMADVAQKMEQLEMV	0.8112	0.72	Sumoylation	Pred.	PPI
Lj6g0011980	331	HVVDFGLKQGMQWPA	0.7874	0.72	Sumoylation	Pred.	PPI
Lj6g0011980	585	LIATSAWKLPQPSES	0.7799	0.72	Sumoylation	Pred.	PPI
Lj6g0011980	25	RNSVGAVKGECSSMP	0.7786	0.72	Sumoylation	Pred.	PPI
Lj4P265T48	23	EMADVAQKLEQLEMA	0.8181	0.72	Sumoylation	Pred.	PPI
Lj4P265T48	250	HVIDFSLKQGMQWPA	0.7917	0.72	Sumoylation	Pred.	PPI
Lalb_Chr18g0053431	68	DMADVAQKLEELDMA	0.8441	0.72	Sumoylation	Pred.	PPI
Lalb_Chr18g0053431	158	GIAAYPIKSEPSENN	0.8191	0.72	Sumoylation	Pred.	PPI
Lalb_Chr18g0053431	18	GNSYSSTKSECSSMS	0.8099	0.72	Sumoylation	Pred.	PPI
Lalb_Chr18g0053431	572	LIATSAWKLPATES*	0.7714	0.72	Sumoylation	Pred.	PPI
Lalb_Chr18g0053431	320	HVIDFGLKQGMQWPA	0.767	0.72	Sumoylation	Pred.	PPI
Lalb_Chr10g0104431	38	DMEDVAHKLEQLEDV	0.8032	0.72	Sumoylation	Pred.	PPI
Hma1.2p1_0158F.1_g070290	433	SIKAMNPKILTMVEQ	0.7318	0.72	Sumoylation	Pred.	PPI
Haze_14248	69	EMADVAEKLEQLEMA	0.8259	0.72	Sumoylation	Pred.	PPI
Haze_14248	696	EMADVAEKLEQLEMA	0.8259	0.72	Sumoylation	Pred.	PPI
Haze_14248	344	HVIDFGLKEGMQWPA	0.7718	0.72	Sumoylation	Pred.	PPI
Haze_14248	971	HVIDFGLKEGMQWPA	0.7718	0.72	Sumoylation	Pred.	PPI
Haze_14248	21	AGYGGIGKGHECSST	0.7206	0.72	Sumoylation	Pred.	PPI
HPP92_005853	2	******MKREYADNV	0.8453	0.72	Sumoylation	Pred.	PPI
HPP92_005853	65	DMADVAQKLEQLEMA	0.8248	0.72	Sumoylation	Pred.	PPI
HPP92_005853	373	HVIDFSMKQGMQWPA	0.804	0.72	Sumoylation	Pred.	PPI
HPP92_005853	31	MAANGKAKMIGFEEE	0.7267	0.72	Sumoylation	Pred.	PPI
Gorai.001G089400	280	HVIDFGLKQGMQWPA	0.8023	0.72	Sumoylation	Pred.	PPI
Gorai.001G089400	58	DMADVAQKLEMLEKV	0.7913	0.72	Sumoylation	Pred.	PPI
Gohir.D07G083800	58	DMADVAQKLEMLEKV	0.7913	0.72	Sumoylation	Pred.	PPI
Gohir.D07G083800	280	HVIDFGLKQGMQWPA	0.7901	0.72	Sumoylation	Pred.	PPI
Gohir.A07G078700	58	DMADVAQKLEMLEKV	0.7913	0.72	Sumoylation	Pred.	PPI
Glyma.18G040000	18	GGGGGSVKGECSSMP	0.8932	0.72	Sumoylation	Pred.	PPI
Glyma.18G040000	65	DMADVAQKLEQLEMV	0.7912	0.72	Sumoylation	Pred.	PPI
Glyma.18G040000	573	LIATSAWKLPSPNDL	0.7813	0.72	Sumoylation	Pred.	PPI
Glyma.18G040000	390	SLADLDPKMLEIRPG	0.7742	0.72	Sumoylation	Pred.	PPI
Glyma.18G040000	29	SSMPSNGKANMWEEQ	0.7427	0.72	Sumoylation	Pred.	PPI
Glyma.18G040000	2	******MKRDHRDSC	0.7318	0.72	Sumoylation	Pred.	PPI
Glyma.11G216500	20	GAAGGTVKGECSSMQ	0.8928	0.72	Sumoylation	Pred.	PPI
Glyma.11G216500	76	DMADVAQKLEQLEMV	0.8017	0.72	Sumoylation	Pred.	PPI
Glyma.11G216500	327	HVIDFGLKQGMQWPA	0.7912	0.72	Sumoylation	Pred.	PPI
Glyma.11G216500	583	LIATSAWKLPSSSES	0.7783	0.72	Sumoylation	Pred.	PPI
Glyma.11G216500	318	EAFATAGKVHVIDFG	0.7714	0.72	Sumoylation	Pred.	PPI
GSVIVG01030735001	7	*MVDVAQKLEQLEMV	0.8751	0.72	Sumoylation	Pred.	PPI
GSVIVG01030735001	206	HVIDFGLKQGMQWPA	0.8026	0.72	Sumoylation	Pred.	PPI
Eucgr.J01594	26	GEASGASKGEPPSSS	0.853	0.72	Sumoylation	Pred.	PPI
Eucgr.J01594	86	DMAEVAQKLEQLEMV	0.8335	0.72	Sumoylation	Pred.	PPI
Eucgr.J01594	369	HVIDFGLKQGMQWPA	0.7986	0.72	Sumoylation	Pred.	PPI
Eucgr.J01594	341	YETCPYLKFAHFTAN	0.7526	0.72	Sumoylation	Pred.	PPI
Eucgr.J01594	2	******MKRDHRDAC	0.7252	0.72	Sumoylation	Pred.	PPI
ECA238G2586	233	ALAQRIYKMYPQDGL	0.7443	0.72	Sumoylation	Pred.	PPI
ECA238G2586	33	DMADVAQKLERLEMV	0.7204	0.72	Sumoylation	Pred.	PPI
Duzib211G0543	28	YGSGSGAKAESSSIG	0.8083	0.72	Sumoylation	Pred.	PPI
Duzib211G0543	353	HVIDFGLKQGMQWPA	0.8054	0.72	Sumoylation	Pred.	PPI
Duzib211G0543	74	EMADVAQKLEQLEMV	0.7688	0.72	Sumoylation	Pred.	PPI
Duzib133G0212	21	CGSGSGSKAESSSIG	0.8493	0.72	Sumoylation	Pred.	PPI
Duzib133G0212	67	DMADVAQKLEQLEMV	0.7755	0.72	Sumoylation	Pred.	PPI
Duzib133G0212	347	HVIDFGLKQGMQWPA	0.7729	0.72	Sumoylation	Pred.	PPI
Duzib133G0212	178	IAAYPPPKSESDSES	0.7463	0.72	Sumoylation	Pred.	PPI
Dinv19029	316	HVIDFSLKQGMQWPA	0.7986	0.72	Sumoylation	Pred.	PPI
Dinv19029	41	DMADVAQKLEQLEMV	0.7854	0.72	Sumoylation	Pred.	PPI
Dinv19029	597	QSSNVTAKVGAADQE	0.781	0.72	Sumoylation	Pred.	PPI
DCAR_014176	270	HVIDFGLKQGMQWPA	0.8105	0.72	Sumoylation	Pred.	PPI
CsaV3_5G024130	603	QLAPDESK*******	0.8092	0.72	Sumoylation	Pred.	PPI
CsaV3_5G024130	2	******MKRELEDDR	0.8089	0.72	Sumoylation	Pred.	PPI
CsaV3_5G024130	76	DMADVALKLEQLEMV	0.7851	0.72	Sumoylation	Pred.	PPI
CsaV3_5G024130	312	YETCPYLKFAHFTAN	0.7422	0.72	Sumoylation	Pred.	PPI
CsaV3_3G020850	358	FAEKFGMKFEFRGFF	0.8246	0.72	Sumoylation	Pred.	PPI
CsaV3_3G020850	51	DMADVALKLEQLDMV	0.78	0.72	Sumoylation	Pred.	PPI
Cpa.g.sc116.43	17	SNTGGGVKGETSSMA	0.8912	0.72	Sumoylation	Pred.	PPI
Cpa.g.sc116.43	2	******MKREHKETG	0.8202	0.72	Sumoylation	Pred.	PPI
Cpa.g.sc116.43	359	HIIDFGLKQGMQWPA	0.7996	0.72	Sumoylation	Pred.	PPI
Cpa.g.sc116.43	63	DMADVAQKLEQLEMV	0.7812	0.72	Sumoylation	Pred.	PPI
Cpa.g.sc116.43	331	YETCPYLKFAHFTAN	0.7433	0.72	Sumoylation	Pred.	PPI
ClCG05G011570	359	FADKFGVKFEFRGFF	0.8339	0.72	Sumoylation	Pred.	PPI
ClCG05G011570	53	DMADVALKLEQLEMV	0.7647	0.72	Sumoylation	Pred.	PPI
ClCG05G011570	21	AAAAGNPKTWAVEDE	0.7404	0.72	Sumoylation	Pred.	PPI
ClCG03G008630	2	******MKRELEDDR	0.8365	0.72	Sumoylation	Pred.	PPI
ClCG03G008630	70	EMADVALKLEQLEMM	0.8241	0.72	Sumoylation	Pred.	PPI
ClCG03G008630	602	QLAPDESK*******	0.8005	0.72	Sumoylation	Pred.	PPI
ClCG03G008630	20	GCGRRVVKGERSSMS	0.7599	0.72	Sumoylation	Pred.	PPI
Ciclev10011367m.g	315	HVVDFSLKQGMQWPA	0.7931	0.72	Sumoylation	Pred.	PPI
CiPaw.04G046900	314	HVIDFGLKQGMQWPA	0.7883	0.72	Sumoylation	Pred.	PPI
CiPaw.04G046900	305	EAFATASKVHVIDFG	0.7814	0.72	Sumoylation	Pred.	PPI
CiPaw.04G046900	43	EMNDVADKLEQLEMV	0.7754	0.72	Sumoylation	Pred.	PPI
CiPaw.03G070900	311	HVIDFGLKQGMQWPA	0.7934	0.72	Sumoylation	Pred.	PPI
CiPaw.03G070900	226	KLADALVKQVGLLAA	0.7208	0.72	Sumoylation	Pred.	PPI
Cfa007824	69	EMADVAEKLEQLEMV	0.8237	0.72	Sumoylation	Pred.	PPI
Cfa007824	343	HVIDFGLKEGMQWPA	0.7718	0.72	Sumoylation	Pred.	PPI
Cc07_g13590	7	*MAEVAQKLEQLERV	0.8977	0.72	Sumoylation	Pred.	PPI
Cc07_g13590	278	HVIDFSLKQGMQWPA	0.7858	0.72	Sumoylation	Pred.	PPI
Carub.0006s1572	11	THQETSVKEEALSMS	0.9357	0.72	Sumoylation	Pred.	PPI
Carub.0006s1572	502	SGGGDGYKVEENDGS	0.8445	0.72	Sumoylation	Pred.	PPI
Carub.0006s1572	60	DMADVAQKLEQLEMV	0.8061	0.72	Sumoylation	Pred.	PPI
Carub.0006s1572	477	MGSAGFVKVNLGSDA	0.7497	0.72	Sumoylation	Pred.	PPI
Carub.0006s1572	517	LMLAWQTKPLIAASA	0.7324	0.72	Sumoylation	Pred.	PPI
Carub.0003s0259	68	EMAEVAQKLEQLEMV	0.7997	0.72	Sumoylation	Pred.	PPI
Carub.0002s1238	25	SPMTTVIKEEAAGVD	0.8892	0.72	Sumoylation	Pred.	PPI
Carub.0002s1238	326	LNNLSDLKPEMLDIR	0.8672	0.72	Sumoylation	Pred.	PPI
Carub.0002s1238	2	******MKRELNHRE	0.7646	0.72	Sumoylation	Pred.	PPI
Carub.0002s1238	53	DMADVAHKLEQLEMV	0.7413	0.72	Sumoylation	Pred.	PPI
Ca_08156_v3	33	KSNFVSVKEECSSMQ	0.8942	0.72	Sumoylation	Pred.	PPI
Ca_08156_v3	83	DMADVAQKLEQLEMV	0.8338	0.72	Sumoylation	Pred.	PPI
Ca_08156_v3	357	HVVDFGLKQGMQWPA	0.7908	0.72	Sumoylation	Pred.	PPI
Ca_08156_v3	616	LIATSAWKLPLSES*	0.7687	0.72	Sumoylation	Pred.	PPI
COL.COLO4_15751	248	HVIDFGLKQGMQWPA	0.8054	0.72	Sumoylation	Pred.	PPI
COL.COLO4_15751	21	YGSGSGSKSESSTIS	0.7873	0.72	Sumoylation	Pred.	PPI
COL.COLO4_15751	67	DMADVAQKLEQLEMV	0.7804	0.72	Sumoylation	Pred.	PPI
CARHR195710	23	SMAKMDKKLEEDNMD	0.8589	0.72	Sumoylation	Pred.	PPI
CARHR195710	514	LMLAWQTKPLIAASA	0.7644	0.72	Sumoylation	Pred.	PPI
CARHR195710	51	DMANVAQKLEQLEMV	0.7638	0.72	Sumoylation	Pred.	PPI
CARHR195710	19	EEPPSMAKMDKKLEE	0.7428	0.72	Sumoylation	Pred.	PPI
CARHR077470	56	EMAEVAMKLEQLEMV	0.7926	0.72	Sumoylation	Pred.	PPI
CARHR077470	128	IPGLSAFKTEEEEGV	0.7569	0.72	Sumoylation	Pred.	PPI
CARHR077470	534	LITTSAWKLAGAAES	0.7551	0.72	Sumoylation	Pred.	PPI
CARHR077470	395	FATVKAVKPSIVTVV	0.7395	0.72	Sumoylation	Pred.	PPI
CARHR058250	322	LSNLSDLKPEMLDIR	0.8901	0.72	Sumoylation	Pred.	PPI
CARHR058250	20	GEVGSSSKEEAAGVD	0.8445	0.72	Sumoylation	Pred.	PPI
CARHR058250	247	EAFATAEKVHIIDLG	0.7308	0.72	Sumoylation	Pred.	PPI
CARHR058250	48	DMADVAHKLEQLEMV	0.7266	0.72	Sumoylation	Pred.	PPI
CAN.G222.4	321	HVVDFSLKQGMQWPA	0.7735	0.72	Sumoylation	Pred.	PPI
CAN.G222.4	53	DMAEVAQKLEQLEMA	0.7337	0.72	Sumoylation	Pred.	PPI
CAN.G222.4	312	EAFTNCNKVHVVDFS	0.7303	0.72	Sumoylation	Pred.	PPI
C09p59650	19	EAHSMGKKLEDDNNM	0.75	0.72	Sumoylation	Pred.	PPI
C09p59650	48	DMADVAQKLEQLEVV	0.7333	0.72	Sumoylation	Pred.	PPI
C09p59650	506	LMLAWQTKPLIAASA	0.7209	0.72	Sumoylation	Pred.	PPI
C05p63380	63	EMAEVAQKLEQLEMV	0.786	0.72	Sumoylation	Pred.	PPI
C05p63380	136	PGLSAFPKAEEGADE	0.7622	0.72	Sumoylation	Pred.	PPI
C05p63380	201	NLADALVKSVGTLAA	0.7246	0.72	Sumoylation	Pred.	PPI
C05p63380	539	LIATSAWKLAGA***	0.7218	0.72	Sumoylation	Pred.	PPI
C02p21990	478	YAGADGYKVEENEGC	0.8594	0.72	Sumoylation	Pred.	PPI
C02p21990	324	LNSLSDLKQEMLEIR	0.8462	0.72	Sumoylation	Pred.	PPI
C02p21990	24	SSSMTANKEEAGGFD	0.8367	0.72	Sumoylation	Pred.	PPI
C02p21990	366	LLTIKSIKPDIITVV	0.8278	0.72	Sumoylation	Pred.	PPI
C02p21990	247	EAFATAEKVHVIDLG	0.7867	0.72	Sumoylation	Pred.	PPI
C02p21990	52	DMADVAHKLEQLEMV	0.7574	0.72	Sumoylation	Pred.	PPI
C02p21990	14	HRETSSVKAGSSSMT	0.7483	0.72	Sumoylation	Pred.	PPI
C02p21990	2	******MKREHGHRE	0.7362	0.72	Sumoylation	Pred.	PPI
BraA10t44249Z	376	LATVKEVKPSVVTVV	0.7739	0.72	Sumoylation	Pred.	PPI
BraA10t44249Z	19	EAHSIGKKLEDDNNM	0.7457	0.72	Sumoylation	Pred.	PPI
BraA10t44249Z	506	LMLAWQTKPLIAASA	0.7225	0.72	Sumoylation	Pred.	PPI
BraA05t23117Z	64	EMAEVAQKLEQLEMV	0.786	0.72	Sumoylation	Pred.	PPI
BraA05t23117Z	137	PGLSAFPKAEEGAEE	0.7591	0.72	Sumoylation	Pred.	PPI
BraA05t23117Z	202	NLADALVKSVGALAA	0.7262	0.72	Sumoylation	Pred.	PPI
BraA05t23117Z	542	LIATSAWKLAGA***	0.7218	0.72	Sumoylation	Pred.	PPI
BraA02t06421Z	478	YAGADGYKVEENEGC	0.8594	0.72	Sumoylation	Pred.	PPI
BraA02t06421Z	324	LNSLSDLKQEMLEIR	0.8462	0.72	Sumoylation	Pred.	PPI
BraA02t06421Z	24	SSSMTANKEEAGGFD	0.8367	0.72	Sumoylation	Pred.	PPI
BraA02t06421Z	366	LLTIKSIKPDIITVV	0.8306	0.72	Sumoylation	Pred.	PPI
BraA02t06421Z	247	EAFVTAEKVHVIDLG	0.7859	0.72	Sumoylation	Pred.	PPI
BraA02t06421Z	52	DMADVAHKLEQLEMV	0.7574	0.72	Sumoylation	Pred.	PPI
BraA02t06421Z	14	HRETSSVKAGSSSMT	0.7483	0.72	Sumoylation	Pred.	PPI
BraA02t06421Z	2	******MKREHGHRE	0.7362	0.72	Sumoylation	Pred.	PPI
BolC9t58804H	19	EAHSMGKKLEDDNNM	0.75	0.72	Sumoylation	Pred.	PPI
BolC9t58804H	48	DMADVAQKLEQLEVV	0.7333	0.72	Sumoylation	Pred.	PPI
BolC9t58804H	506	LMLAWQTKPLIAASA	0.723	0.72	Sumoylation	Pred.	PPI
BolC5t35002H	63	EMAEVAQKLEQLEMV	0.786	0.72	Sumoylation	Pred.	PPI
BolC5t35002H	136	PGLSAFPKAEEGADE	0.7748	0.72	Sumoylation	Pred.	PPI
BolC5t35002H	201	NLADALVKSVGTLAA	0.7246	0.72	Sumoylation	Pred.	PPI
BolC5t35002H	539	LIATSAWKLAGA***	0.7218	0.72	Sumoylation	Pred.	PPI
BolC2t08328H	478	YAGADGYKVEENEGC	0.8594	0.72	Sumoylation	Pred.	PPI
BolC2t08328H	324	LNSLSDLKQEMLEIR	0.8462	0.72	Sumoylation	Pred.	PPI
BolC2t08328H	24	SSSMTANKEEAGGFD	0.8367	0.72	Sumoylation	Pred.	PPI
BolC2t08328H	366	LLTIKSIKPDIITVV	0.8278	0.72	Sumoylation	Pred.	PPI
BolC2t08328H	247	EAFATAEKVHVIDLG	0.7867	0.72	Sumoylation	Pred.	PPI
BolC2t08328H	52	DMADVAHKLEQLEMV	0.7574	0.72	Sumoylation	Pred.	PPI
BolC2t08328H	14	HRETSSVKAGSSSMT	0.7483	0.72	Sumoylation	Pred.	PPI
BolC2t08328H	2	******MKREHGHRE	0.7362	0.72	Sumoylation	Pred.	PPI
BcaC05g30272	7	*MAEVAQKLEQLEMV	0.8845	0.72	Sumoylation	Pred.	PPI
BcaC05g30272	80	PGLSAFPKTEEGADE	0.7762	0.72	Sumoylation	Pred.	PPI
BcaC05g30272	145	NLADALVKSVGTLAA	0.7246	0.72	Sumoylation	Pred.	PPI
BcaC05g30272	483	LIATSAWKLAGA***	0.7218	0.72	Sumoylation	Pred.	PPI
BcaC05g30268	7	*MAEVAQKLEQLEMV	0.8845	0.72	Sumoylation	Pred.	PPI
BcaC05g30268	80	PGLSAFPKTEEGADE	0.7568	0.72	Sumoylation	Pred.	PPI
BcaC05g30268	344	LTTVKTVKPSIITMV	0.7271	0.72	Sumoylation	Pred.	PPI
BcaC05g30268	483	LITTSAWKLAGA***	0.7225	0.72	Sumoylation	Pred.	PPI
BcaC04g18784	19	EAHSMGKKLEDDNNM	0.75	0.72	Sumoylation	Pred.	PPI
BcaC04g18784	48	DMADVAQKLEQLEVV	0.7333	0.72	Sumoylation	Pred.	PPI
BcaC04g18784	515	LIAASAWKVSDVTAE	0.7292	0.72	Sumoylation	Pred.	PPI
BcaC03g14745	478	YAGADGYKVEENEGC	0.8594	0.72	Sumoylation	Pred.	PPI
BcaC03g14745	324	LNSLSDLKQEMLEIR	0.8462	0.72	Sumoylation	Pred.	PPI
BcaC03g14745	24	SSSMTANKEEAGGFD	0.8367	0.72	Sumoylation	Pred.	PPI
BcaC03g14745	366	LLTIKSIKPDIITVV	0.8278	0.72	Sumoylation	Pred.	PPI
BcaC03g14745	247	EAFATAEKVHVIDLG	0.7867	0.72	Sumoylation	Pred.	PPI
BcaC03g14745	52	DMADVAHKLEQLEMV	0.7574	0.72	Sumoylation	Pred.	PPI
BcaC03g14745	14	HRETSSVKAGSSSMT	0.7483	0.72	Sumoylation	Pred.	PPI
BcaC03g14745	2	******MKREHGHRE	0.7362	0.72	Sumoylation	Pred.	PPI
BcaC03g14745	228	YECCPYLKFAHFTAN	0.7227	0.72	Sumoylation	Pred.	PPI
BcaB08g36767	47	DMADVAQKLEQLEVV	0.8084	0.72	Sumoylation	Pred.	PPI
BcaB08g36767	19	EAHSMGKKLEDDNMD	0.7883	0.72	Sumoylation	Pred.	PPI
BcaB08g36767	508	LMLAWQTKPLIAASA	0.7352	0.72	Sumoylation	Pred.	PPI
BcaB08g36767	325	IGVEFEFKGLTVERL	0.733	0.72	Sumoylation	Pred.	PPI
BcaB05g24169	331	LNSLSDLKPEMLEIR	0.869	0.72	Sumoylation	Pred.	PPI
BcaB05g24169	485	YAGADGYKVEENEGC	0.8682	0.72	Sumoylation	Pred.	PPI
BcaB05g24169	373	LLTIKLIKPDIITVV	0.825	0.72	Sumoylation	Pred.	PPI
BcaB05g24169	30	SSSMTVNKEEAGGFD	0.7824	0.72	Sumoylation	Pred.	PPI
BcaB05g24169	254	EAFATAEKVHVIDFG	0.7671	0.72	Sumoylation	Pred.	PPI
BcaB05g24169	235	YESCPYLKFAHFTAN	0.7482	0.72	Sumoylation	Pred.	PPI
BcaB05g24169	8	MFNLFTMKREHSHRE	0.7442	0.72	Sumoylation	Pred.	PPI
BcaB05g24169	20	HRETSSVKVGSSSMT	0.7375	0.72	Sumoylation	Pred.	PPI
BcaB05g24169	58	DMADVAHKLEQLEMV	0.7346	0.72	Sumoylation	Pred.	PPI
Atru.chr1.1886	22	SGRSSNAKGECPSNK	0.851	0.72	Sumoylation	Pred.	PPI
Atru.chr1.1886	66	DMADVAQKLEQLEMV	0.8143	0.72	Sumoylation	Pred.	PPI
Atru.chr1.1886	397	SLADLEPKILDIQPD	0.8066	0.72	Sumoylation	Pred.	PPI
Atru.chr1.1886	325	HVVDFSIKEGMQWPA	0.7855	0.72	Sumoylation	Pred.	PPI
Atru.chr1.1886	2	******MKRDLQESC	0.729	0.72	Sumoylation	Pred.	PPI
Actinidia35732	323	HVIDFSLKQGMQWPA	0.7962	0.72	Sumoylation	Pred.	PPI
Actinidia35732	60	DMLEVAHKLEQLEMV	0.7899	0.72	Sumoylation	Pred.	PPI
Actinidia35732	13	KRDRDRDKAENSSIA	0.7485	0.72	Sumoylation	Pred.	PPI
Actinidia28816	58	DMLEVAQKLEQLEMV	0.8069	0.72	Sumoylation	Pred.	PPI
Actinidia28816	321	HVIDFSLKQGMQWPA	0.7857	0.72	Sumoylation	Pred.	PPI
Aa31LG5G13950	71	EMAEVAQKLEQLEMV	0.803	0.72	Sumoylation	Pred.	PPI
Aa31LG5G13950	247	RRIYRVCKPEMDAAI	0.7934	0.72	Sumoylation	Pred.	PPI
Aa31LG5G13950	417	LATIKAVKPNIVTMV	0.7552	0.72	Sumoylation	Pred.	PPI
Aa31LG2G3030	388	LSTIKSIKPDIITVV	0.8441	0.72	Sumoylation	Pred.	PPI
Aa31LG2G3030	500	FTGAEGYKVEENEGC	0.8409	0.72	Sumoylation	Pred.	PPI
Aa31LG2G3030	2	******MKREHYDHR	0.8265	0.72	Sumoylation	Pred.	PPI
Aa31LG2G3030	187	AVQQNDLKLADALVK	0.7475	0.72	Sumoylation	Pred.	PPI
Aa31LG2G3030	526	ATSAWRIKI******	0.7387	0.72	Sumoylation	Pred.	PPI
Aa31LG2G3030	267	EVFASSEKVHVIDFG	0.7361	0.72	Sumoylation	Pred.	PPI
ATR0564G123	528	FSGGDGYKVEENNGC	0.8632	0.72	Sumoylation	Pred.	PPI
ATR0564G123	52	DMAEVAQKLEQLEMV	0.809	0.72	Sumoylation	Pred.	PPI
ATR0564G123	299	HVIDFSMKQGMQWPA	0.7789	0.72	Sumoylation	Pred.	PPI
ATR0564G123	215	NAAEALVKQIGMLAV	0.7476	0.72	Sumoylation	Pred.	PPI
ATR0564G123	21	RASHGKSKMQEPQDA	0.7224	0.72	Sumoylation	Pred.	PPI
AT5G17490	20	EAPSMVEKLENGCGG	0.8174	0.72	Sumoylation	Pred.	PPI
AT5G17490	55	DMADVAQKLEQLEMV	0.8147	0.72	Sumoylation	Pred.	PPI
AT5G17490	507	LMLAWQTKPLIAASA	0.742	0.72	Sumoylation	Pred.	PPI
AT3G03450	65	EMAEVAQKLEQLEMV	0.7972	0.72	Sumoylation	Pred.	PPI
AT3G03450	138	PGLSAFPKEEEVFDE	0.7624	0.72	Sumoylation	Pred.	PPI
AT3G03450	14	ETWDPPPKPLPASRS	0.7313	0.72	Sumoylation	Pred.	PPI
AT3G03450	406	LNTVKAIKPSIVTVV	0.7211	0.72	Sumoylation	Pred.	PPI
AT1G66350	25	SSMTTVIKEEAAGVD	0.889	0.72	Sumoylation	Pred.	PPI
AT1G66350	328	LNNLSDLKPEMLDIR	0.8697	0.72	Sumoylation	Pred.	PPI
AT1G66350	253	EVFATAEKVHVIDLG	0.7444	0.72	Sumoylation	Pred.	PPI
AT1G66350	2	******MKREHNHRE	0.7305	0.72	Sumoylation	Pred.	PPI
AT1G66350	53	DMADVAHKLEQLEMV	0.7295	0.72	Sumoylation	Pred.	PPI
AL6G28580	55	DMADVAQKLEQLEMV	0.8297	0.72	Sumoylation	Pred.	PPI
AL6G28580	20	EAPSMTEKLEGSGCG	0.8019	0.72	Sumoylation	Pred.	PPI
AL6G28580	376	LATVNAVKPGLVTVV	0.7757	0.72	Sumoylation	Pred.	PPI
AL6G28580	506	LMLAWQTKPLIAASA	0.742	0.72	Sumoylation	Pred.	PPI
AL3G13120	536	LITTSAWKLAGGGES	0.7774	0.72	Sumoylation	Pred.	PPI
AL3G13120	59	EMAEVAQKLEQLEMV	0.7773	0.72	Sumoylation	Pred.	PPI
AL3G13120	132	PGLSAFPKEEEVFDE	0.7725	0.72	Sumoylation	Pred.	PPI
AL3G13120	397	LNTVKAIKPSIITVV	0.7265	0.72	Sumoylation	Pred.	PPI
AL2G24080	25	SSMTTVIKEEAAGVD	0.884	0.72	Sumoylation	Pred.	PPI
AL2G24080	328	LNHLSDLKPEMLDIR	0.8679	0.72	Sumoylation	Pred.	PPI
AL2G24080	253	EAFATAEKVHVIDLG	0.7512	0.72	Sumoylation	Pred.	PPI
AL2G24080	53	DMADVAHKLEQLEMV	0.7295	0.72	Sumoylation	Pred.	PPI
A10p21900	20	EAHSMGKKLEDDNNM	0.7503	0.72	Sumoylation	Pred.	PPI
A10p21900	507	LMLAWQTKPLIAASA	0.7225	0.72	Sumoylation	Pred.	PPI
A10p21900	377	LATVKAVKPSILTVV	0.7223	0.72	Sumoylation	Pred.	PPI
A05p43800	63	EMAEVAQKLEQLEMV	0.786	0.72	Sumoylation	Pred.	PPI
A05p43800	136	PGLSAFPKAEEGADE	0.7442	0.72	Sumoylation	Pred.	PPI
A05p43800	201	NLADALVKSVGTLAA	0.7246	0.72	Sumoylation	Pred.	PPI
A05p43800	541	LIATSAWKLAGA***	0.7218	0.72	Sumoylation	Pred.	PPI
A02p13630	478	YAGADGYKVEENEGC	0.8683	0.72	Sumoylation	Pred.	PPI
A02p13630	324	LNSLSDLKQEMLEIR	0.8462	0.72	Sumoylation	Pred.	PPI
A02p13630	24	SSSMTANKEEAGGFD	0.8367	0.72	Sumoylation	Pred.	PPI
A02p13630	366	LLTIKSIKPDIITVV	0.8306	0.72	Sumoylation	Pred.	PPI
A02p13630	247	EAFATAEKVHVIDLG	0.7884	0.72	Sumoylation	Pred.	PPI
A02p13630	52	DMADVAHKLEQLEMV	0.7574	0.72	Sumoylation	Pred.	PPI
A02p13630	14	HRETSSVKAGSSSMT	0.7483	0.72	Sumoylation	Pred.	PPI
A02p13630	2	******MKREHGHRE	0.7362	0.72	Sumoylation	Pred.	PPI
A02p13630	228	YECCPYLKFAHFTAN	0.7213	0.72	Sumoylation	Pred.	PPI
unitig_8.g3994	216	AVQQEDLKLAEALVN	0.8036	0.72	Sumoylation	Pred.	PPI
unitig_8.g3994	2	******MKREHLSDE	0.799	0.72	Sumoylation	Pred.	PPI
unitig_8.g3994	416	LQLVVESKPQIFTVV	0.7968	0.72	Sumoylation	Pred.	PPI
unitig_699.g19538	396	LRVIREVKPEILTVV	0.9216	0.72	Sumoylation	Pred.	PPI
unitig_699.g19538	2	******MKRENLVSE	0.8275	0.72	Sumoylation	Pred.	PPI
unitig_699.g19538	502	HLGSNVYKQAIMLLA	0.7302	0.72	Sumoylation	Pred.	PPI
unitig_699.g19476	462	HHGSNVYKLATELVA	0.7694	0.72	Sumoylation	Pred.	PPI
arahy.Tifrunner.gnm1.ann1.DN4CQF	90	DMAEVAQKLEQLEEA	0.8758	0.72	Sumoylation	Pred.	PPI
arahy.Tifrunner.gnm1.ann1.DN4CQF	598	SAWQLATKSVVAH**	0.7837	0.72	Sumoylation	Pred.	PPI
arahy.Tifrunner.gnm1.ann1.DN4CQF	259	SLAEALVKQIGFLAV	0.7602	0.72	Sumoylation	Pred.	PPI
arahy.Tifrunner.gnm1.ann1.64CHNN	90	DMAEVAQKLEQLEEA	0.8758	0.72	Sumoylation	Pred.	PPI
arahy.Tifrunner.gnm1.ann1.64CHNN	598	SAWQLATKTVVAH**	0.7934	0.72	Sumoylation	Pred.	PPI
arahy.Tifrunner.gnm1.ann1.64CHNN	259	SLAEALVKQIGFLAV	0.7602	0.72	Sumoylation	Pred.	PPI
VMungo0251G3062	7	*MAEVAQKLERLEEA	0.8892	0.72	Sumoylation	Pred.	PPI
VMungo0251G3062	469	SAWQLAAKSVVIL**	0.7847	0.72	Sumoylation	Pred.	PPI
VMungo0251G3062	23	GNIQDGLKELSDDAA	0.7369	0.72	Sumoylation	Pred.	PPI
Thhalv10007323m.g	389	LGVVNQIKPEIFTVV	0.9239	0.72	Sumoylation	Pred.	PPI
Thhalv10007323m.g	16	FQGDKTMKEEDGMDE	0.7826	0.72	Sumoylation	Pred.	PPI
Thhalv10007323m.g	190	NLAEALVKQIGFLAV	0.751	0.72	Sumoylation	Pred.	PPI
Thhalv10007323m.g	526	LIATSAWKLSTNQMV	0.7483	0.72	Sumoylation	Pred.	PPI
Thhalv10007323m.g	43	EMAEVAQKLEQLEVM	0.7409	0.72	Sumoylation	Pred.	PPI
Thhalv10005482m.g	77	EMAEVALKLEQLETM	0.8009	0.72	Sumoylation	Pred.	PPI
Thhalv10005482m.g	474	LGVVKQIKPVIFTVV	0.784	0.72	Sumoylation	Pred.	PPI
Thhalv10005482m.g	275	TLAEALVKQIGLLAV	0.7617	0.72	Sumoylation	Pred.	PPI
Thhalv10005482m.g	611	LITTSAWKLSTAH**	0.7599	0.72	Sumoylation	Pred.	PPI
Thhalv10005482m.g	2	******MKRDLHQYQ	0.7521	0.72	Sumoylation	Pred.	PPI
Thhalv10005482m.g	166	SASDYDLKAIPGNAI	0.7438	0.72	Sumoylation	Pred.	PPI
Thhalv10005482m.g	47	KDKMMMVKEEEDGGN	0.732	0.72	Sumoylation	Pred.	PPI
Thecc.02G287200	468	LSVVKQMKPEIVTIV	0.8765	0.72	Sumoylation	Pred.	PPI
Thecc.02G287200	67	DMAEVAQKLEQLEEV	0.8304	0.72	Sumoylation	Pred.	PPI
Thecc.02G287200	270	NLAEALVKQVGFLAS	0.7924	0.72	Sumoylation	Pred.	PPI
Thecc.02G287200	605	LIATSAWKLANKTAA	0.7366	0.72	Sumoylation	Pred.	PPI
TWI77G0918	455	LNVLKQMKPEIVTIV	0.886	0.72	Sumoylation	Pred.	PPI
TWI77G0918	2	******MKREHQNLD	0.8122	0.72	Sumoylation	Pred.	PPI
TWI77G0918	61	DMADVAQKLEQLEEV	0.7909	0.72	Sumoylation	Pred.	PPI
TWI77G0918	257	NLAEALVKQIRYLAA	0.7448	0.72	Sumoylation	Pred.	PPI
TWI74G1139	457	LNVVKQMKPEILTIV	0.8879	0.72	Sumoylation	Pred.	PPI
TWI74G1139	2	******MKREHQNLD	0.8272	0.72	Sumoylation	Pred.	PPI
TWI74G1139	60	DMADVAQKLEQLEEA	0.8006	0.72	Sumoylation	Pred.	PPI
TWI74G1139	259	NLAEALVKQIGYLAA	0.7862	0.72	Sumoylation	Pred.	PPI
TPR.G9581	371	NSVFELHKLNARPGA	0.8648	0.72	Sumoylation	Pred.	PPI
TPR.G9581	503	FAGGDGYKVEENDGC	0.8639	0.72	Sumoylation	Pred.	PPI
TPR.G9581	51	DMAEVAQKLEQLEQA	0.8615	0.72	Sumoylation	Pred.	PPI
TPR.G9581	18	DATMSGSKSEICWED	0.834	0.72	Sumoylation	Pred.	PPI
TPR.G9581	6	**MKREHKQEHEDAT	0.815	0.72	Sumoylation	Pred.	PPI
TPR.G9581	2	******MKREHKQEH	0.8031	0.72	Sumoylation	Pred.	PPI
TPR.G9581	196	TVAEALVKQIGYLAV	0.7293	0.72	Sumoylation	Pred.	PPI
TPR.G9581	527	LIATSAWKLAAVNSV	0.7276	0.72	Sumoylation	Pred.	PPI
THA.LOC104824135	463	LGVVRQIKPEIFTVV	0.911	0.72	Sumoylation	Pred.	PPI
THA.LOC104824135	61	EMADVAQKLEQLEEM	0.771	0.72	Sumoylation	Pred.	PPI
THA.LOC104824135	264	TLAEALVKQIGLLAV	0.7508	0.72	Sumoylation	Pred.	PPI
THA.LOC104824135	600	LITTSAWKLAGGPVM	0.7459	0.72	Sumoylation	Pred.	PPI
THA.LOC104824135	160	SSSDYDLKAIAGNAI	0.7253	0.72	Sumoylation	Pred.	PPI
THA.LOC104823777	58	EMAEVAQKLEQLEEM	0.8401	0.72	Sumoylation	Pred.	PPI
THA.LOC104823777	606	SAWKLAVKQVVAG**	0.8307	0.72	Sumoylation	Pred.	PPI
THA.LOC104823777	269	SLAEALVKQIGFLAV	0.7501	0.72	Sumoylation	Pred.	PPI
THA.LOC104823777	602	LIATSAWKLAVKQVV	0.728	0.72	Sumoylation	Pred.	PPI
THA.LOC104805072	463	LGVVKQMKPEIFTVV	0.8878	0.72	Sumoylation	Pred.	PPI
THA.LOC104805072	600	LIATSAWKLAGIPAV	0.749	0.72	Sumoylation	Pred.	PPI
THA.LOC104805072	264	TIAEALVKQIGALAV	0.7375	0.72	Sumoylation	Pred.	PPI
THA.LOC104805072	102	DSILSELKPGGLGPL	0.7348	0.72	Sumoylation	Pred.	PPI
TAR629G2987	7	*MADVAQKLEQLEMV	0.8633	0.72	Sumoylation	Pred.	PPI
TAR629G2987	287	HVIDFSMKQGMQWPA	0.7782	0.72	Sumoylation	Pred.	PPI
TAR629G2987	342	LAETINVKFEYRGFV	0.7684	0.72	Sumoylation	Pred.	PPI
TAR622G1258	2	******MKREHQESG	0.8096	0.72	Sumoylation	Pred.	PPI
TAR622G1258	326	HVIDFSMKQGMQWPA	0.7827	0.72	Sumoylation	Pred.	PPI
TAR622G1258	61	DMADVAQKLEQLEMV	0.7743	0.72	Sumoylation	Pred.	PPI
TAR622G1258	27	APATGKIKMWEEAQQ	0.7522	0.72	Sumoylation	Pred.	PPI
TAR374G1383	2	******MKREHQEPG	0.8493	0.72	Sumoylation	Pred.	PPI
TAR374G1383	60	EMANVAQKLEQLEMM	0.7941	0.72	Sumoylation	Pred.	PPI
TAR374G1383	328	HVIDFSMKQGMQWPA	0.7726	0.72	Sumoylation	Pred.	PPI
TAR374G1383	243	KVAEALVKQIGILAV	0.7243	0.72	Sumoylation	Pred.	PPI
TAR371G0673	56	DMADVAQKLEQLEMV	0.7621	0.72	Sumoylation	Pred.	PPI
TAR371G0673	320	HVIDFSMKQGMQWPA	0.7564	0.72	Sumoylation	Pred.	PPI
TAR371G0673	572	LIATSAWKLATNDP*	0.7424	0.72	Sumoylation	Pred.	PPI
Sp2g13010	42	KDKMMMVKQEEEEDG	0.8946	0.72	Sumoylation	Pred.	PPI
Sp2g13010	74	EMAEVALKLEQLETM	0.8155	0.72	Sumoylation	Pred.	PPI
Sp2g13010	474	LGVVKQIKPVIFTVV	0.7915	0.72	Sumoylation	Pred.	PPI
Sp2g13010	275	TLAEALVKQIGFLAV	0.7744	0.72	Sumoylation	Pred.	PPI
Sp2g13010	611	LITTSAWKLSAAH**	0.761	0.72	Sumoylation	Pred.	PPI
Sed0005795	404	LSVVKQMKPEIMTVV	0.8648	0.72	Sumoylation	Pred.	PPI
Sed0005795	62	DMADVALKIEQLDAL	0.8621	0.72	Sumoylation	Pred.	PPI
Sed0005795	2	******MKREHHHLH	0.7705	0.72	Sumoylation	Pred.	PPI
Sed0005795	545	SAWKLGFKPVAAH**	0.7557	0.72	Sumoylation	Pred.	PPI
SalBow2G0759	353	LQVVSGLKPEILTVV	0.9103	0.72	Sumoylation	Pred.	PPI
SalBow2G0759	7	*MAEVAHKIEQLEEV	0.8709	0.72	Sumoylation	Pred.	PPI
SalBow2G0759	242	HVIDFSMKQGMQWPA	0.774	0.72	Sumoylation	Pred.	PPI
SalBow2G0759	498	LIATSAWKLTGLTRQ	0.7416	0.72	Sumoylation	Pred.	PPI
SalBow2G0759	157	KLAEALVKNIGFLAV	0.7377	0.72	Sumoylation	Pred.	PPI
Sabra10G0080900	454	LSVVKQMKPEIVTVV	0.8698	0.72	Sumoylation	Pred.	PPI
Sabra10G0080900	76	DMAGVAQKLEQLEEV	0.8184	0.72	Sumoylation	Pred.	PPI
Sabra10G0080900	2	******MKREHSNLH	0.7871	0.72	Sumoylation	Pred.	PPI
Sabra10G0080900	256	NQAEALVKQIGFLAV	0.7631	0.72	Sumoylation	Pred.	PPI
Sabra08G0100500	454	LSVVKQMKPEIVTVV	0.8879	0.72	Sumoylation	Pred.	PPI
Sabra08G0100500	77	DMAEVAQKLEQLEQV	0.8573	0.72	Sumoylation	Pred.	PPI
Sabra08G0100500	2	******MKREHPNLH	0.7471	0.72	Sumoylation	Pred.	PPI
Sabra08G0100500	258	PLGEALVKQIGFLAV	0.7394	0.72	Sumoylation	Pred.	PPI
SHI04556	7	*MEEVAHKLEQLEQV	0.8203	0.72	Sumoylation	Pred.	PPI
SHI04556	144	PLAEALVKQIGYSSV	0.7906	0.72	Sumoylation	Pred.	PPI
SGA_v2.0_scaffold50G18481	58	DMAVVAQKIEQLEEA	0.7965	0.72	Sumoylation	Pred.	PPI
SGA_v2.0_scaffold50G18481	232	KLAETLVKNIGYLAA	0.7791	0.72	Sumoylation	Pred.	PPI
SGA_v2.0_scaffold50G18481	318	HVIDFSMKQGMQWPA	0.7676	0.72	Sumoylation	Pred.	PPI
SGA_v2.0_scaffold50G18481	2	******MKREHTMSQ	0.7212	0.72	Sumoylation	Pred.	PPI
SGA_v2.0_scaffold39G15206	423	LQVVRDLKPEIVTVV	0.9173	0.72	Sumoylation	Pred.	PPI
SGA_v2.0_scaffold39G15206	58	DMAEVAQKIEQLEAM	0.8776	0.72	Sumoylation	Pred.	PPI
SGA_v2.0_scaffold39G15206	312	HVIDFSMKQGMQWPA	0.7766	0.72	Sumoylation	Pred.	PPI
SGA_v2.0_scaffold39G15206	227	KLAEVLVKSIGSLAV	0.725	0.72	Sumoylation	Pred.	PPI
Rhsim09G0064900	532	FNGGDGYKVEESGGC	0.8682	0.72	Sumoylation	Pred.	PPI
Rhsim09G0064900	217	NLAEVLVKQIGYFAV	0.8334	0.72	Sumoylation	Pred.	PPI
Rhsim09G0064900	66	DMAQVAQKLEQLEQV	0.8091	0.72	Sumoylation	Pred.	PPI
Rhsim09G0064900	139	SRNSSDLKAIPGEAV	0.7738	0.72	Sumoylation	Pred.	PPI
Rhsim09G0064900	306	HVIDFSMKQGMQWPA	0.7592	0.72	Sumoylation	Pred.	PPI
Rhsim09G0064900	556	LIATSAWKLSEL***	0.7418	0.72	Sumoylation	Pred.	PPI
RcHm_v2.0_Chr4g0443621	473	LSVVKQMKPEIVTVV	0.874	0.72	Sumoylation	Pred.	PPI
RcHm_v2.0_Chr4g0443621	63	NMADVAQKLEQLEEF	0.7926	0.72	Sumoylation	Pred.	PPI
RcHm_v2.0_Chr4g0443621	2	******MKREHQSHP	0.7711	0.72	Sumoylation	Pred.	PPI
QL03p033801	478	LSVVKQMKPEIVTVV	0.8781	0.72	Sumoylation	Pred.	PPI
QL03p033801	69	DMAEVAQKLELLEDL	0.8576	0.72	Sumoylation	Pred.	PPI
QL03p033801	2	******MKRELDPHQ	0.7958	0.72	Sumoylation	Pred.	PPI
QL03p033801	280	TLAEALVKQIGFLAV	0.7722	0.72	Sumoylation	Pred.	PPI
Psat7g082120	498	FAGGDGYKVEENDGC	0.8768	0.72	Sumoylation	Pred.	PPI
Psat7g082120	50	DMAEVAQKLEQLEQA	0.872	0.72	Sumoylation	Pred.	PPI
Psat7g082120	17	EDASMTGKSEICWED	0.8283	0.72	Sumoylation	Pred.	PPI
Psat7g082120	2	******MKREHNQEH	0.806	0.72	Sumoylation	Pred.	PPI
Potri.010G110700	454	LSVVKQMKPEIVTVV	0.8758	0.72	Sumoylation	Pred.	PPI
Potri.010G110700	76	DMAEVAQKLEQLEEV	0.8575	0.72	Sumoylation	Pred.	PPI
Potri.010G110700	2	******MKREHSNLH	0.7785	0.72	Sumoylation	Pred.	PPI
Potri.010G110700	256	NLAEALVKQIGFLAV	0.7661	0.72	Sumoylation	Pred.	PPI
Potri.008G131700	452	LSVVKQMKPEIVTVV	0.8795	0.72	Sumoylation	Pred.	PPI
Potri.008G131700	75	DMAEVAQKLEQLEEV	0.8609	0.72	Sumoylation	Pred.	PPI
Potri.008G131700	2	******MKREHPNLH	0.7583	0.72	Sumoylation	Pred.	PPI
Potri.008G131700	256	TLAEALVKQIGFLAV	0.7382	0.72	Sumoylation	Pred.	PPI
Phvul.003G291500	55	DMAEVAQKLERLEEA	0.8428	0.72	Sumoylation	Pred.	PPI
Phvul.003G291500	512	SAWQLAEKPVVAV**	0.8105	0.72	Sumoylation	Pred.	PPI
Phvul.003G291500	2	******MKRERQNLA	0.7522	0.72	Sumoylation	Pred.	PPI
Phvul.003G291500	231	YETCPYIKFAHFTAN	0.7244	0.72	Sumoylation	Pred.	PPI
Peaxi162Scf00159g00167	419	LSFVKDMKPEIFTVV	0.923	0.72	Sumoylation	Pred.	PPI
Peaxi162Scf00159g00167	63	DMAEVASKLEQLEQV	0.7829	0.72	Sumoylation	Pred.	PPI
Peaxi162Scf00159g00167	308	HVIDFSMKQGMQWPA	0.755	0.72	Sumoylation	Pred.	PPI
Peaxi162Scf00159g00167	576	LIATSAWKLSS****	0.7518	0.72	Sumoylation	Pred.	PPI
PSO478G3273	2	******MKREYEESS	0.907	0.72	Sumoylation	Pred.	PPI
PSO478G3273	80	DMAQVAQKLEQLEMV	0.8251	0.72	Sumoylation	Pred.	PPI
PSO478G3273	377	HVIDFSMKQGMQWPA	0.7779	0.72	Sumoylation	Pred.	PPI
PSO017G2515	2	******MKREYEESS	0.8942	0.72	Sumoylation	Pred.	PPI
PSO017G2515	82	DMAQVAQKLEQLEMV	0.8024	0.72	Sumoylation	Pred.	PPI
PSO017G2515	378	HVIDFSMKQGMQWPA	0.7779	0.72	Sumoylation	Pred.	PPI
Oeu014052.2	419	LQVVSEVKPEILTVV	0.9312	0.72	Sumoylation	Pred.	PPI
Oeu014052.2	308	HIIDFGMKQGMQWPA	0.7869	0.72	Sumoylation	Pred.	PPI
Oeu014052.2	54	DMAEVAQKLEHLEEV	0.7863	0.72	Sumoylation	Pred.	PPI
Oeu014052.2	223	NLAEALVKQIGFLAV	0.7727	0.72	Sumoylation	Pred.	PPI
Oeu014052.2	2	******MKRDNPNQL	0.7566	0.72	Sumoylation	Pred.	PPI
Nn3g18285	2	******MKRELQEST	0.8235	0.72	Sumoylation	Pred.	PPI
Nn3g18285	58	DMAEVAQKLEQLDIV	0.7917	0.72	Sumoylation	Pred.	PPI
Nn3g18285	343	HVIDFSMKQGMQWPA	0.7708	0.72	Sumoylation	Pred.	PPI
Nn3g18285	258	KMAEALVKQIGLLAV	0.7612	0.72	Sumoylation	Pred.	PPI
Nn3g18285	398	LAKSIHVKFEYRGFV	0.7359	0.72	Sumoylation	Pred.	PPI
Nitab4.5_0012189g0010	439	LSFVKDLKPEIFTIV	0.9262	0.72	Sumoylation	Pred.	PPI
Nitab4.5_0012189g0010	560	FAGGGGYKVEENNGC	0.8819	0.72	Sumoylation	Pred.	PPI
Nitab4.5_0012189g0010	328	HVIDFSMKQGMQWPA	0.7938	0.72	Sumoylation	Pred.	PPI
Nitab4.5_0012189g0010	65	DMAEVAQKLEQLEEV	0.7807	0.72	Sumoylation	Pred.	PPI
Nitab4.5_0012189g0010	584	LIATSAWKLSS****	0.7383	0.72	Sumoylation	Pred.	PPI
Nitab4.5_0012189g0010	319	EAFANKNKIHVIDFS	0.7349	0.72	Sumoylation	Pred.	PPI
Nitab4.5_0005418g0080	935	LSFVKDLKPEIFTIV	0.9262	0.72	Sumoylation	Pred.	PPI
Nitab4.5_0005418g0080	236	TDMVLEKKEEALRLL	0.8127	0.72	Sumoylation	Pred.	PPI
Nitab4.5_0005418g0080	824	HVIDFSMKQGMQWPA	0.7955	0.72	Sumoylation	Pred.	PPI
Nitab4.5_0005418g0080	393	VVHELSPKILVLVEQ	0.7906	0.72	Sumoylation	Pred.	PPI
Nitab4.5_0005418g0080	486	GFQAAPIKMVSQAKQ	0.7537	0.72	Sumoylation	Pred.	PPI
Nitab4.5_0005418g0080	1080	LIATSAWKLSS****	0.7518	0.72	Sumoylation	Pred.	PPI
Nitab4.5_0005418g0080	582	DMAEVAQKLEQLEKV	0.7408	0.72	Sumoylation	Pred.	PPI
Nitab4.5_0005418g0080	815	EAFANKNKVHVIDFS	0.7349	0.72	Sumoylation	Pred.	PPI
Migut.L00396	278	DASMFDVKEGEAVAV	0.8226	0.72	Sumoylation	Pred.	PPI
Migut.L00396	312	LKFVRELKPAILTVV	0.763	0.72	Sumoylation	Pred.	PPI
Migut.L00250	321	HVIDLGIKQGMQWPA	0.8276	0.72	Sumoylation	Pred.	PPI
Migut.L00250	395	DASMFDVKEGEAVAV	0.8226	0.72	Sumoylation	Pred.	PPI
Migut.L00250	429	LKFVRELKPAILTVV	0.763	0.72	Sumoylation	Pred.	PPI
Migut.L00250	362	HLNEVGYKLAQLAQT	0.7565	0.72	Sumoylation	Pred.	PPI
Migut.L00250	61	AEVALKIKQLEEAMG	0.7531	0.72	Sumoylation	Pred.	PPI
Migut.L00250	534	HLGSNAYKQASMLLA	0.7356	0.72	Sumoylation	Pred.	PPI
Migut.E00445	448	LQVVRELKPEILTVV	0.8998	0.72	Sumoylation	Pred.	PPI
Migut.E00445	64	DMAEVAHKIEQLEEV	0.807	0.72	Sumoylation	Pred.	PPI
Migut.E00445	26	CSSSTKAKMWPCDAD	0.7732	0.72	Sumoylation	Pred.	PPI
Migut.E00445	337	HVIDFSMKQGMQWPA	0.7679	0.72	Sumoylation	Pred.	PPI
Migut.E00445	54	AVLGYNVKSSDMAEV	0.7273	0.72	Sumoylation	Pred.	PPI
Migut.E00445	252	KLAEALVKNIGFLAV	0.7256	0.72	Sumoylation	Pred.	PPI
Migut.E00445	586	LIATSAWKLS*****	0.7239	0.72	Sumoylation	Pred.	PPI
Manes.17G080200	493	LSVVKQMKPEIVTIV	0.8593	0.72	Sumoylation	Pred.	PPI
Manes.17G080200	77	DMAEVAQKLEQLEEV	0.8443	0.72	Sumoylation	Pred.	PPI
Manes.17G080200	295	PIAEALVKQIGFLAF	0.7727	0.72	Sumoylation	Pred.	PPI
Manes.17G080200	2	******MKREHPNLY	0.7673	0.72	Sumoylation	Pred.	PPI
Manes.17G080200	424	HLQEVGLKLAQLAET	0.7479	0.72	Sumoylation	Pred.	PPI
Manes.17G080200	190	SSSDYDLKAIPGKAV	0.7435	0.72	Sumoylation	Pred.	PPI
Manes.15G130800	487	LTVVKQMKPEIITIV	0.874	0.72	Sumoylation	Pred.	PPI
Manes.15G130800	77	DMAEVAQKLEQLEEV	0.842	0.72	Sumoylation	Pred.	PPI
Manes.15G130800	2	******MKREYSNLH	0.797	0.72	Sumoylation	Pred.	PPI
Manes.15G130800	289	PLAEALVKQIGYLAV	0.7669	0.72	Sumoylation	Pred.	PPI
Manes.15G130800	628	SAWRLANKQAAVAH*	0.743	0.72	Sumoylation	Pred.	PPI
MSTRG.2152	437	LNVVRDLKPEILTVV	0.9259	0.72	Sumoylation	Pred.	PPI
MSTRG.2152	571	EENNGCLKLGWHTRS	0.8111	0.72	Sumoylation	Pred.	PPI
MSTRG.2152	57	EMAEVAQKIEQLEEV	0.8023	0.72	Sumoylation	Pred.	PPI
MSTRG.2152	381	LAETVNVKFEYRGFV	0.7888	0.72	Sumoylation	Pred.	PPI
MSTRG.2152	326	HVIDFSMKQGMQWPA	0.7779	0.72	Sumoylation	Pred.	PPI
MSTRG.2152	2	******MKREHMNQE	0.7748	0.72	Sumoylation	Pred.	PPI
MSTRG.2152	241	NLAEALVKNIGFLAV	0.7564	0.72	Sumoylation	Pred.	PPI
MSTRG.13602	433	LKLVRDLKPELLTVV	0.9071	0.72	Sumoylation	Pred.	PPI
MSTRG.13602	58	DMAEVAQKIEQLEEV	0.8176	0.72	Sumoylation	Pred.	PPI
MSTRG.13602	322	HVIDFSMKQGMQWPA	0.7749	0.72	Sumoylation	Pred.	PPI
MSTRG.13602	583	LIATSAWKLSGTH**	0.7551	0.72	Sumoylation	Pred.	PPI
MSTRG.13602	237	KFAEALVKNIGFLAV	0.7515	0.72	Sumoylation	Pred.	PPI
MELO3C005298.2	440	LSVVKQMKPEIMTVV	0.8549	0.72	Sumoylation	Pred.	PPI
MELO3C005298.2	67	DMADVAQKLEQLEEA	0.8352	0.72	Sumoylation	Pred.	PPI
MELO3C005298.2	577	LIATSAWKLGNNSVV	0.7635	0.72	Sumoylation	Pred.	PPI
MELO3C005298.2	2	******MKREHHHLH	0.7628	0.72	Sumoylation	Pred.	PPI
MD16G1023300	490	LSVVKQMKPEIVTVV	0.8809	0.72	Sumoylation	Pred.	PPI
MD16G1023300	73	DMAEVAQKLEQLEEF	0.8267	0.72	Sumoylation	Pred.	PPI
MD16G1023300	2	******MKREHQTHQ	0.8028	0.72	Sumoylation	Pred.	PPI
MD16G1023300	288	QNNFNLAKALVTQIG	0.7309	0.72	Sumoylation	Pred.	PPI
MD13G1022100	489	LSVVKQMKPEILTVV	0.8853	0.72	Sumoylation	Pred.	PPI
MD13G1022100	2	******MKGEHQIHQ	0.868	0.72	Sumoylation	Pred.	PPI
MD13G1022100	72	DMADVAQKLEQLEEF	0.7972	0.72	Sumoylation	Pred.	PPI
MD13G1022100	626	LIATSAWKPSSNSVI	0.7515	0.72	Sumoylation	Pred.	PPI
MD13G1022100	287	QNNFNLAKALVTQIG	0.7347	0.72	Sumoylation	Pred.	PPI
MBI19_g16173_MAGBIO	49	DMADVAQKLEQLEMA	0.7694	0.72	Sumoylation	Pred.	PPI
MBI19_g16173_MAGBIO	2	******MKREHQDSS	0.7627	0.72	Sumoylation	Pred.	PPI
MBI19_g16173_MAGBIO	277	HVIDFSMKQGMQWPA	0.7369	0.72	Sumoylation	Pred.	PPI
MBI12_g33081_MAGBIO	71	DMAEVAQKLEQLEMV	0.7939	0.72	Sumoylation	Pred.	PPI
MBI12_g33081_MAGBIO	316	HVIDFSMKQGLQWPA	0.7846	0.72	Sumoylation	Pred.	PPI
MBI12_g33081_MAGBIO	230	KVAEALVKQIGLLAA	0.7759	0.72	Sumoylation	Pred.	PPI
Lsat_1_v5_gn_8_44501	416	LSAVKEMKPEILTVV	0.8934	0.72	Sumoylation	Pred.	PPI
Lsat_1_v5_gn_8_44501	2	******MKREYPQQD	0.8222	0.72	Sumoylation	Pred.	PPI
Lsat_1_v5_gn_8_44501	212	AVQQDDLKLAETLVK	0.7608	0.72	Sumoylation	Pred.	PPI
Lsat_1_v5_gn_8_44501	305	HVIDFSMKQGMQWPA	0.7594	0.72	Sumoylation	Pred.	PPI
Lsat_1_v5_gn_8_44501	219	KLAETLVKQAGILAV	0.7581	0.72	Sumoylation	Pred.	PPI
Lsat_1_v5_gn_8_44501	75	DMADVAQKIEHLEGV	0.7506	0.72	Sumoylation	Pred.	PPI
Lsat_1_v5_gn_4_13640	83	DMVDVAQKIEHLEGV	0.7871	0.72	Sumoylation	Pred.	PPI
Lsat_1_v5_gn_4_13640	240	SLAENLVKQAGMLAV	0.7657	0.72	Sumoylation	Pred.	PPI
Lsat_1_v5_gn_4_13640	326	HVIDFSMKQGMQWPA	0.7594	0.72	Sumoylation	Pred.	PPI
Lsat_1_v5_gn_4_13640	437	LSAVKEMKPVILTVV	0.7523	0.72	Sumoylation	Pred.	PPI
Lsat_1_v5_gn_4_13640	2	******MKPNHPQKP	0.7217	0.72	Sumoylation	Pred.	PPI
Lsat_1_v5_gn_3_55521	423	LSTVKAMKPEIITVV	0.8515	0.72	Sumoylation	Pred.	PPI
Lsat_1_v5_gn_3_55521	544	FAGCIGYKVQENNGC	0.7765	0.72	Sumoylation	Pred.	PPI
Lsat_1_v5_gn_3_55521	312	HVIDFSMKQGTQWPA	0.7561	0.72	Sumoylation	Pred.	PPI
Lj4g0007832	45	DMAEVAQKLEQLEEA	0.8407	0.72	Sumoylation	Pred.	PPI
Lj4g0007832	2	******MKREHEQVS	0.7589	0.72	Sumoylation	Pred.	PPI
Lj4g0007832	175	AVAEALVKQIGHLAA	0.7331	0.72	Sumoylation	Pred.	PPI
Lj3P867T15	360	LAAVKEMKPEIFTVV	0.9021	0.72	Sumoylation	Pred.	PPI
Lj3P867T15	34	DMADVAQKLEHLEEV	0.8381	0.72	Sumoylation	Pred.	PPI
Lj3P867T15	249	HVIDFSMKQGMQWPA	0.7735	0.72	Sumoylation	Pred.	PPI
Lj3P867T15	164	KVAEALVKQIGFLAV	0.7571	0.72	Sumoylation	Pred.	PPI
Lj3P867T15	496	LITTSAWKLSNS***	0.7552	0.72	Sumoylation	Pred.	PPI
Lalb_Chr13g0293811	403	LSVVKHVKPEIVTVV	0.8835	0.72	Sumoylation	Pred.	PPI
Lalb_Chr13g0293811	58	DMAEVAQKIEQLEEA	0.8454	0.72	Sumoylation	Pred.	PPI
Lalb_Chr13g0293811	2	******MKREHHHLH	0.7668	0.72	Sumoylation	Pred.	PPI
Lalb_Chr13g0293811	542	LIATSAWKLGAVTQ*	0.7562	0.72	Sumoylation	Pred.	PPI
Lalb_Chr07g0187691	406	LSVVKQIKPEILTVV	0.9083	0.72	Sumoylation	Pred.	PPI
Lalb_Chr07g0187691	63	DMAEVAQKIEQLEEA	0.8806	0.72	Sumoylation	Pred.	PPI
Lalb_Chr07g0187691	545	LIATSAWKLGAVTQ*	0.7562	0.72	Sumoylation	Pred.	PPI
Hma1.2p1_0330F.1_g127360	421	LSAVKDMKPEILTMV	0.9178	0.72	Sumoylation	Pred.	PPI
Hma1.2p1_0330F.1_g127360	544	FNGGDGYKVEENSGC	0.8769	0.72	Sumoylation	Pred.	PPI
Hma1.2p1_0330F.1_g127360	225	KLGEALVKQIGFLAV	0.7638	0.72	Sumoylation	Pred.	PPI
Hma1.2p1_0330F.1_g127360	310	HVIDFSMKQGMQWPA	0.7481	0.72	Sumoylation	Pred.	PPI
Hma1.2p1_0330F.1_g127360	68	DMDEVAQKIEQLEEV	0.7444	0.72	Sumoylation	Pred.	PPI
Hma1.2p1_0330F.1_g127360	218	AVQQGNLKLGEALVK	0.7351	0.72	Sumoylation	Pred.	PPI
Haze_10947	67	DMAEVAQKLELLEDL	0.831	0.72	Sumoylation	Pred.	PPI
Haze_10947	486	LSVVKQMKPDIVTVV	0.7786	0.72	Sumoylation	Pred.	PPI
Haze_10947	288	NLAEALVKQIGFLAV	0.7766	0.72	Sumoylation	Pred.	PPI
Haze_10947	2	******MKRELDPHL	0.7597	0.72	Sumoylation	Pred.	PPI
Haze_10947	177	STSDYDLKAIPGKAL	0.7313	0.72	Sumoylation	Pred.	PPI
Haze_10947	362	ILEAFEGKTRVHVID	0.7222	0.72	Sumoylation	Pred.	PPI
Haze_10946	67	DMAEVAQKLELLEDL	0.831	0.72	Sumoylation	Pred.	PPI
Haze_10946	486	LSVVKQMKPDIVTVV	0.7786	0.72	Sumoylation	Pred.	PPI
Haze_10946	288	NLAEALVKQIGFLAV	0.7766	0.72	Sumoylation	Pred.	PPI
Haze_10946	2	******MKRELDPHL	0.7597	0.72	Sumoylation	Pred.	PPI
Haze_10946	177	STSDYDLKAIPGKAL	0.7313	0.72	Sumoylation	Pred.	PPI
Haze_10946	362	ILEAFEGKTRVHVID	0.7222	0.72	Sumoylation	Pred.	PPI
HanXRQChr17g0566801	64	DMVDVAQKIEHLEGV	0.8292	0.72	Sumoylation	Pred.	PPI
HanXRQChr17g0566801	288	HVIDFGMKQGMQWPA	0.7707	0.72	Sumoylation	Pred.	PPI
HanXRQChr17g0566801	202	QLAESLVKQAGLLAV	0.7652	0.72	Sumoylation	Pred.	PPI
HanXRQChr12g0363901	404	LSAVKEMKPEILTVV	0.8815	0.72	Sumoylation	Pred.	PPI
HanXRQChr12g0363901	66	DMVDVAQKIEHLEGV	0.8111	0.72	Sumoylation	Pred.	PPI
HanXRQChr12g0363901	207	KRAETLVKQAGYLAV	0.7664	0.72	Sumoylation	Pred.	PPI
HanXRQChr12g0363901	293	HVIDFSMKQGMQWPA	0.7594	0.72	Sumoylation	Pred.	PPI
HanXRQChr08g0212091	56	DMNDVAQKIEHLEGI	0.8205	0.72	Sumoylation	Pred.	PPI
HanXRQChr08g0212091	348	HVIDFSIKQGMQWPA	0.7985	0.72	Sumoylation	Pred.	PPI
HanXRQChr08g0212091	2	******MKREYPNQN	0.7615	0.72	Sumoylation	Pred.	PPI
Gorai.002G177000	470	FSVVKQMKPELVTIV	0.8729	0.72	Sumoylation	Pred.	PPI
Gorai.002G177000	62	DMAEVAQKLEQLEEV	0.8356	0.72	Sumoylation	Pred.	PPI
Gorai.002G177000	272	NLAEALVKQIGFLAI	0.7801	0.72	Sumoylation	Pred.	PPI
Gorai.002G177000	198	SSTPTNVKSEKRFKS	0.7311	0.72	Sumoylation	Pred.	PPI
Gohir.D01G143500	469	FSVVKQMKPELVTIV	0.8729	0.72	Sumoylation	Pred.	PPI
Gohir.D01G143500	62	DMAEVAQKLEQLEEV	0.8356	0.72	Sumoylation	Pred.	PPI
Gohir.D01G143500	271	NLAEALVKQIGFLAI	0.7801	0.72	Sumoylation	Pred.	PPI
Gohir.D01G143500	198	SSTPTNVKSEKRFKS	0.7415	0.72	Sumoylation	Pred.	PPI
Gohir.A01G150200	469	FSVVKQMKPELVTIV	0.8784	0.72	Sumoylation	Pred.	PPI
Gohir.A01G150200	62	DMAEVAQKLEQLEEV	0.8326	0.72	Sumoylation	Pred.	PPI
Gohir.A01G150200	271	NLAEALVKQIGFLAI	0.7801	0.72	Sumoylation	Pred.	PPI
Gohir.A01G150200	196	SSTPTNVKSEKRFKS	0.7623	0.72	Sumoylation	Pred.	PPI
Glyma.08G095800	55	DMAEVAQKLERLEEA	0.8241	0.72	Sumoylation	Pred.	PPI
Glyma.08G095800	2	******MKREREQLG	0.7726	0.72	Sumoylation	Pred.	PPI
Glyma.05G140400	55	DMAEVAQKLERLEEA	0.837	0.72	Sumoylation	Pred.	PPI
Glyma.05G140400	2	******MKRERQQLG	0.7958	0.72	Sumoylation	Pred.	PPI
Glyma.05G140400	517	SVWQLATKSVVAAH*	0.7869	0.72	Sumoylation	Pred.	PPI
Glyma.05G140400	182	AVAEALVKQIGFLAL	0.7217	0.72	Sumoylation	Pred.	PPI
GSVIVG01011710001	7	*MGERDIKKENVREY	0.9063	0.72	Sumoylation	Pred.	PPI
GSVIVG01011710001	339	LSAVKDMKPDIVTIV	0.8461	0.72	Sumoylation	Pred.	PPI
GSVIVG01011710001	65	DMAEVAQKLEQLEEV	0.8185	0.72	Sumoylation	Pred.	PPI
GSVIVG01011710001	399	FGSNSMMKSLFQLNL	0.7746	0.72	Sumoylation	Pred.	PPI
GSVIVG01011710001	110	MLSDTQPKQEPSIFD	0.7667	0.72	Sumoylation	Pred.	PPI
GSVIVG01011710001	186	KLAEALVKQIGFLAV	0.7536	0.72	Sumoylation	Pred.	PPI
FvH4_4g34110	465	LSVVKQMKPEIVTVV	0.8801	0.72	Sumoylation	Pred.	PPI
FvH4_4g34110	63	SMADVAQKIEQLEEF	0.8221	0.72	Sumoylation	Pred.	PPI
FvH4_4g34110	2	******MKREHHSHP	0.7659	0.72	Sumoylation	Pred.	PPI
FvH4_4g34110	602	LIATSAWKLGAQAVM	0.7616	0.72	Sumoylation	Pred.	PPI
FAN22G0355	443	LSVVKQMKPEIVTVV	0.8883	0.72	Sumoylation	Pred.	PPI
FAN22G0355	46	NMADVAQKIEQLEEF	0.8358	0.72	Sumoylation	Pred.	PPI
FAN22G0355	580	LIATSAWKLGAQAVM	0.7616	0.72	Sumoylation	Pred.	PPI
FAN17G2545	444	LSVVKQMKPEIVTVV	0.8801	0.72	Sumoylation	Pred.	PPI
FAN17G2545	581	LIATSAWKLGDQAVM	0.759	0.72	Sumoylation	Pred.	PPI
FAN12G4094	465	LSVVKQMKPEIVTVV	0.8801	0.72	Sumoylation	Pred.	PPI
FAN12G4094	63	SMADVAQKIEQLEEF	0.8221	0.72	Sumoylation	Pred.	PPI
FAN12G4094	2	******MKREHHSHP	0.7659	0.72	Sumoylation	Pred.	PPI
FAN12G4094	602	LIATSAWKLGAQAVM	0.7616	0.72	Sumoylation	Pred.	PPI
FAN07G1003	459	LSVVKQMKPEIVTVV	0.8801	0.72	Sumoylation	Pred.	PPI
FAN07G1003	64	NMADVAQKIEQLEEF	0.8358	0.72	Sumoylation	Pred.	PPI
FAN07G1003	2	******MKREHHSHP	0.7686	0.72	Sumoylation	Pred.	PPI
FAN07G1003	596	LIATSAWKLGNQAVM	0.7677	0.72	Sumoylation	Pred.	PPI
Eucgr.G02163	60	DMAEVAQKLEQLEEV	0.8398	0.72	Sumoylation	Pred.	PPI
Eucgr.G02163	288	SIAEALVKQIGFLAI	0.7562	0.72	Sumoylation	Pred.	PPI
Eucgr.G02163	584	HLGSNAFKQASMLLA	0.7359	0.72	Sumoylation	Pred.	PPI
EL10Ac6g14186	59	DMAEVANKLEQLEEY	0.8545	0.72	Sumoylation	Pred.	PPI
EL10Ac6g14186	465	LGLMKEVKPVIVTVV	0.8248	0.72	Sumoylation	Pred.	PPI
EL10Ac6g14186	131	PSQKTVVKFEQGFND	0.7537	0.72	Sumoylation	Pred.	PPI
EL10Ac6g14186	271	GLAEALLKQIGFLAA	0.7403	0.72	Sumoylation	Pred.	PPI
EL10Ac6g14186	2	******MKREHPLTN	0.7293	0.72	Sumoylation	Pred.	PPI
ECA234G0101	389	LSLVKDMKPEILTVV	0.9184	0.72	Sumoylation	Pred.	PPI
ECA234G0101	145	GKFHDAGKVEGPTRD	0.7931	0.72	Sumoylation	Pred.	PPI
ECA234G0101	278	HVIDFGLKQGMQWPA	0.7495	0.72	Sumoylation	Pred.	PPI
ECA234G0101	31	DMFDVANKIEHLEGF	0.7307	0.72	Sumoylation	Pred.	PPI
ECA233G0674	274	HVIDFSMKQGMQWPA	0.7781	0.72	Sumoylation	Pred.	PPI
ECA233G0674	265	ETFEGAQKVHVIDFS	0.7739	0.72	Sumoylation	Pred.	PPI
ECA233G0674	32	DMADVAQKIEHLEGV	0.7556	0.72	Sumoylation	Pred.	PPI
ECA233G0674	385	LNVVKDMKPKIFTVV	0.7396	0.72	Sumoylation	Pred.	PPI
Duzib268G1299	468	LSVVKQMKPEIVTIV	0.8871	0.72	Sumoylation	Pred.	PPI
Duzib268G1299	67	DMADVAQKIEQLEEV	0.8036	0.72	Sumoylation	Pred.	PPI
Duzib268G1299	270	NLAEALVKQIGFLAI	0.7816	0.72	Sumoylation	Pred.	PPI
Duzib268G1299	202	SSTQNNIKSEKRLKS	0.7721	0.72	Sumoylation	Pred.	PPI
Duzib268G1299	2	******MKRDQYHLQ	0.7711	0.72	Sumoylation	Pred.	PPI
Duzib251G0574	466	LSMVKQMKPEIVTIV	0.8716	0.72	Sumoylation	Pred.	PPI
Duzib251G0574	67	DMAEVAQKLEQLEEV	0.8233	0.72	Sumoylation	Pred.	PPI
Duzib251G0574	268	NLAEALVKQIGFLAI	0.7801	0.72	Sumoylation	Pred.	PPI
Duzib251G0574	198	SSTQNNVKPEKRLKS	0.7723	0.72	Sumoylation	Pred.	PPI
Duzib251G0574	603	LIATSAWKLANKTTP	0.724	0.72	Sumoylation	Pred.	PPI
Duzib248G0040	469	LSLVKRMKPEIVTIV	0.8469	0.72	Sumoylation	Pred.	PPI
Duzib248G0040	67	DMAEVAQKLEQLEEV	0.8356	0.72	Sumoylation	Pred.	PPI
Duzib248G0040	271	SLAEALVKQIGILAI	0.7518	0.72	Sumoylation	Pred.	PPI
Duzib248G0040	606	LITTSAWKLANKITA	0.7421	0.72	Sumoylation	Pred.	PPI
Dinv28039	447	LSAVKEMKPEILTVV	0.9032	0.72	Sumoylation	Pred.	PPI
Dinv28039	71	DMAEVAQKLEQLEQA	0.8103	0.72	Sumoylation	Pred.	PPI
Dinv28039	251	KLAEVLVKQIGFLAV	0.7781	0.72	Sumoylation	Pred.	PPI
Dinv28039	585	SVFAYQTKVFPNPN*	0.7638	0.72	Sumoylation	Pred.	PPI
Dinv28039	336	HVIDFSMKQGMQWPA	0.7481	0.72	Sumoylation	Pred.	PPI
Dinv26228	449	LSAVKEIKPEILTVV	0.9138	0.72	Sumoylation	Pred.	PPI
Dinv26228	81	DMAEVAQKLEQLEEV	0.8131	0.72	Sumoylation	Pred.	PPI
Dinv26228	17	RNRVRLVKLWNTCGG	0.8099	0.72	Sumoylation	Pred.	PPI
Dinv26228	253	KLAEVLVKQIGFLAV	0.7797	0.72	Sumoylation	Pred.	PPI
Dinv26228	338	HVIDFSMKQGVQWPA	0.7713	0.72	Sumoylation	Pred.	PPI
Dinv26228	592	LIATSAWKLS*****	0.7311	0.72	Sumoylation	Pred.	PPI
Dinv18612	449	LSAVKEIKPEILTVV	0.9138	0.72	Sumoylation	Pred.	PPI
Dinv18612	81	DMAEVAQKLEQLEEV	0.8131	0.72	Sumoylation	Pred.	PPI
Dinv18612	17	RNRVRLVKLWNTCGG	0.8099	0.72	Sumoylation	Pred.	PPI
Dinv18612	253	KLAEVLVKQIGFLAV	0.7797	0.72	Sumoylation	Pred.	PPI
Dinv18612	338	HVIDFSMKQGVQWPA	0.7713	0.72	Sumoylation	Pred.	PPI
Dinv18612	592	LIATSAWKLS*****	0.7311	0.72	Sumoylation	Pred.	PPI
DCAR_030236	418	MSAVADMKPEIVTVV	0.93	0.72	Sumoylation	Pred.	PPI
DCAR_030236	222	KLAEALVKQIGFLAV	0.7658	0.72	Sumoylation	Pred.	PPI
DCAR_030236	215	AVQGNNLKLAEALVK	0.7208	0.72	Sumoylation	Pred.	PPI
DCAR_007311	397	MAAVAQMKPEIVTVG	0.9105	0.72	Sumoylation	Pred.	PPI
DCAR_007311	286	HVIDFSMKQGMQWPA	0.7354	0.72	Sumoylation	Pred.	PPI
DCAR_007311	341	FAETIQVKFEYRGFV	0.729	0.72	Sumoylation	Pred.	PPI
DCAR_007311	201	KLAEVLVKQIGVLAV	0.7289	0.72	Sumoylation	Pred.	PPI
CsaV3_5G028350	440	LSVVKQMKPEIMTVV	0.8549	0.72	Sumoylation	Pred.	PPI
CsaV3_5G028350	67	DMADVAQKLEQLEEA	0.8352	0.72	Sumoylation	Pred.	PPI
CsaV3_5G028350	577	LIATSAWKIGNNPVV	0.7686	0.72	Sumoylation	Pred.	PPI
CsaV3_5G028350	2	******MKREHHHLH	0.7475	0.72	Sumoylation	Pred.	PPI
Cpa.g.sc2.240	464	LSVVKQMKPEIVTIV	0.8667	0.72	Sumoylation	Pred.	PPI
Cpa.g.sc2.240	595	SAWKLGGKPVVGN**	0.816	0.72	Sumoylation	Pred.	PPI
Cpa.g.sc2.240	267	NLAEALVKQIGFLAI	0.7828	0.72	Sumoylation	Pred.	PPI
Cpa.g.sc2.240	71	DMADVAQKLEQLEEM	0.7807	0.72	Sumoylation	Pred.	PPI
Cpa.g.sc2.240	591	LIATSAWKLGGKPVV	0.7574	0.72	Sumoylation	Pred.	PPI
ClCG01G006310	67	DMAEVAQKLEQLEEA	0.8666	0.72	Sumoylation	Pred.	PPI
ClCG01G006310	440	LSVVKQMKPEIITVV	0.8602	0.72	Sumoylation	Pred.	PPI
ClCG01G006310	2	******MKREHHHLH	0.7594	0.72	Sumoylation	Pred.	PPI
ClCG01G006310	577	LIATSAWKLGNNPVV	0.7586	0.72	Sumoylation	Pred.	PPI
Ciclev10017466m.g	565	FAGGDGYKVEENNGC	0.8807	0.72	Sumoylation	Pred.	PPI
Ciclev10017466m.g	62	DMVEVAQKIEQLEEA	0.8778	0.72	Sumoylation	Pred.	PPI
Ciclev10017466m.g	450	LSVVKNIKADIFTVA	0.8115	0.72	Sumoylation	Pred.	PPI
Ciclev10017466m.g	414	DASMLEIKPSEVDSV	0.774	0.72	Sumoylation	Pred.	PPI
Ciclev10017466m.g	252	TLAEAFVKQIRFLAV	0.7437	0.72	Sumoylation	Pred.	PPI
CiPaw.06G048100	62	DMAEVAQKLEMLDDL	0.8825	0.72	Sumoylation	Pred.	PPI
CiPaw.06G048100	467	LSVVKQMKPEIVTVV	0.874	0.72	Sumoylation	Pred.	PPI
CiPaw.06G048100	2	******MKRELDPNL	0.7926	0.72	Sumoylation	Pred.	PPI
CiPaw.06G048100	269	SLAEALIKQIGFLAV	0.7746	0.72	Sumoylation	Pred.	PPI
CiPaw.06G048100	608	SAWQLAGKATIAH**	0.7649	0.72	Sumoylation	Pred.	PPI
CiPaw.06G048100	398	HLQEVGLKLAQLAEK	0.7322	0.72	Sumoylation	Pred.	PPI
CiPaw.05G194400	66	DMAEVAQKLELLEDL	0.8278	0.72	Sumoylation	Pred.	PPI
CiPaw.05G194400	467	FSVVKQMKPDIVTVV	0.7923	0.72	Sumoylation	Pred.	PPI
CiPaw.05G194400	608	SAWQLAGKATIAH**	0.7782	0.72	Sumoylation	Pred.	PPI
CiPaw.05G194400	269	GLAEALVKQIGYLAV	0.7767	0.72	Sumoylation	Pred.	PPI
CiPaw.05G194400	2	******MKRELDPHL	0.77	0.72	Sumoylation	Pred.	PPI
Cfa014976	423	LSVVKQMKPEIVTVV	0.8758	0.72	Sumoylation	Pred.	PPI
Cfa014976	66	DMAEVAQKLELLEDL	0.8392	0.72	Sumoylation	Pred.	PPI
Cfa014976	2	******MKRELDPHL	0.8129	0.72	Sumoylation	Pred.	PPI
Cfa014976	225	NIAEALVKQIGFLAV	0.7773	0.72	Sumoylation	Pred.	PPI
Cfa014976	299	ILEAFEGKTRVHVID	0.7254	0.72	Sumoylation	Pred.	PPI
Carub.0005s0051	66	EMAEVALKLEQLETM	0.794	0.72	Sumoylation	Pred.	PPI
Carub.0005s0051	464	LGVVKQIKPVIFTVV	0.7878	0.72	Sumoylation	Pred.	PPI
Carub.0005s0051	601	LITTSAWKPSAAH**	0.7786	0.72	Sumoylation	Pred.	PPI
Carub.0005s0051	265	TLAEALVKQIGCLAV	0.759	0.72	Sumoylation	Pred.	PPI
Carub.0005s0051	36	KDKMMMVKEEEDGNN	0.7293	0.72	Sumoylation	Pred.	PPI
Carub.0005s0051	155	PASDYDLKVIPGNAI	0.7268	0.72	Sumoylation	Pred.	PPI
Carub.0001s1470	387	LGVVNQIKPEIFTVV	0.9239	0.72	Sumoylation	Pred.	PPI
Carub.0001s1470	15	HHHQDKMKEDEDDGS	0.7909	0.72	Sumoylation	Pred.	PPI
Carub.0001s1470	524	LIATSAWKLSTN***	0.737	0.72	Sumoylation	Pred.	PPI
Carub.0001s1470	47	EMADVAQKLEQLEVM	0.731	0.72	Sumoylation	Pred.	PPI
Ca_27285_v3	503	FAGGDGYKVEENDGC	0.8821	0.72	Sumoylation	Pred.	PPI
Ca_27285_v3	52	DMAEVAQKLEQLEHA	0.8655	0.72	Sumoylation	Pred.	PPI
Ca_27285_v3	6	**MKREHKHENEDMS	0.8124	0.72	Sumoylation	Pred.	PPI
Ca_27285_v3	2	******MKREHKHEN	0.7931	0.72	Sumoylation	Pred.	PPI
Ca_27285_v3	195	TVAEALVKQIGYLAV	0.7208	0.72	Sumoylation	Pred.	PPI
CSS0043454	435	LSAVKEMKPEILTVV	0.8917	0.72	Sumoylation	Pred.	PPI
CSS0043454	66	DMSEVAQKLEQLEEV	0.801	0.72	Sumoylation	Pred.	PPI
CSS0043454	324	HVIDFSMKQGMQWPA	0.7904	0.72	Sumoylation	Pred.	PPI
CSS0043454	239	KLAEALVKQIGLLAV	0.7642	0.72	Sumoylation	Pred.	PPI
CSS0043454	2	******MKRDLHNPP	0.7527	0.72	Sumoylation	Pred.	PPI
CSS0043454	582	LIATSAWKLS*****	0.7294	0.72	Sumoylation	Pred.	PPI
CSS0043454	16	PPPPPPYKDTFCGGC	0.7211	0.72	Sumoylation	Pred.	PPI
CSS0013924	422	LSAVKEMKPEILTVV	0.9073	0.72	Sumoylation	Pred.	PPI
CSS0013924	2	******MKREHHQHY	0.8118	0.72	Sumoylation	Pred.	PPI
CSS0013924	69	DMADVAQKLEQLEEV	0.7909	0.72	Sumoylation	Pred.	PPI
CSS0013924	248	KLAEALVKQIGFLAV	0.7695	0.72	Sumoylation	Pred.	PPI
CSS0013924	311	HVIDFSMKQGMQWPA	0.762	0.72	Sumoylation	Pred.	PPI
CSS0013924	570	LIATSAWKLS*****	0.7299	0.72	Sumoylation	Pred.	PPI
COL.COLO4_13106	419	LSVVKQMKPEIVTIV	0.8765	0.72	Sumoylation	Pred.	PPI
COL.COLO4_13106	69	DMAEVAQKLEQLEEV	0.8356	0.72	Sumoylation	Pred.	PPI
COL.COLO4_13106	221	NLAEALVKQIGFLAI	0.7764	0.72	Sumoylation	Pred.	PPI
COL.COLO4_13106	556	LIATSAWKLANKTTA	0.7343	0.72	Sumoylation	Pred.	PPI
CDE05G3464	549	FAGGDGYKVEENNGC	0.9089	0.72	Sumoylation	Pred.	PPI
CDE05G3464	64	DMADVALKLEQLEMA	0.8347	0.72	Sumoylation	Pred.	PPI
CDE05G3464	2	******MKREHPDER	0.8088	0.72	Sumoylation	Pred.	PPI
CDE05G3464	237	TIAEALVKQIGLLAA	0.7415	0.72	Sumoylation	Pred.	PPI
CDE05G0205	549	FAGGDGYKVEENNED	0.9209	0.72	Sumoylation	Pred.	PPI
CDE05G0205	64	DMADVALKLEQLEMA	0.8248	0.72	Sumoylation	Pred.	PPI
CDE05G0205	2	******MKREHPDER	0.7972	0.72	Sumoylation	Pred.	PPI
CDE05G0205	564	FSRDDEFKSQQVNWR	0.7764	0.72	Sumoylation	Pred.	PPI
CDE05G0205	237	TIAEALVKQIGLLAA	0.7334	0.72	Sumoylation	Pred.	PPI
CARHR144120	70	EMAEVALKLEQLEAM	0.8065	0.72	Sumoylation	Pred.	PPI
CARHR144120	456	LGVVKQIKPVIFTVV	0.7915	0.72	Sumoylation	Pred.	PPI
CARHR144120	38	KAKMMMVKEEEEDGG	0.7909	0.72	Sumoylation	Pred.	PPI
CARHR144120	257	TIAEALVKQIGFLAV	0.7675	0.72	Sumoylation	Pred.	PPI
CARHR144120	593	LITTSAWKLSAAY**	0.7402	0.72	Sumoylation	Pred.	PPI
CARHR144120	152	AASDYDLKVIPGNAI	0.7318	0.72	Sumoylation	Pred.	PPI
CARHR015460	392	LGVVSQIKPEIFTVV	0.9149	0.72	Sumoylation	Pred.	PPI
CARHR015460	20	HKTTMKGKEEEEDSN	0.8545	0.72	Sumoylation	Pred.	PPI
CARHR015460	193	TLAEALVKQIGFLAV	0.7314	0.72	Sumoylation	Pred.	PPI
CARHR015460	51	EMAEVAQKLEQLEVM	0.7269	0.72	Sumoylation	Pred.	PPI
CANSAT01G1102	465	LSVVKQMKPEIVTIV	0.8761	0.72	Sumoylation	Pred.	PPI
CANSAT01G1102	70	DMAEVAQKLEQLEEA	0.8457	0.72	Sumoylation	Pred.	PPI
CANSAT01G1102	2	******MKREHPNQN	0.7642	0.72	Sumoylation	Pred.	PPI
CANSAT01G1102	267	NIADALVKQINYLAM	0.7583	0.72	Sumoylation	Pred.	PPI
CAN.G790.73	342	GQLAESIKVEFEFRG	0.9118	0.72	Sumoylation	Pred.	PPI
CAN.G790.73	16	SGKGKMMKEEEQDGG	0.8867	0.72	Sumoylation	Pred.	PPI
CAN.G790.73	400	LSVVKDLKPDIFTVV	0.8626	0.72	Sumoylation	Pred.	PPI
CAN.G790.73	47	DMAEVAQKLEQLERV	0.7839	0.72	Sumoylation	Pred.	PPI
CAN.G790.73	192	AIQQEEMKLADALLK	0.7786	0.72	Sumoylation	Pred.	PPI
CAN.G790.73	545	LIATSAWKLNSVC**	0.7628	0.72	Sumoylation	Pred.	PPI
CAN.G790.73	285	HVIDFSMKQGMQWPA	0.7525	0.72	Sumoylation	Pred.	PPI
C09p30340	66	EMAEVALKLEQLETM	0.7977	0.72	Sumoylation	Pred.	PPI
C09p30340	427	LGVVKQIKPVIFTVV	0.7886	0.72	Sumoylation	Pred.	PPI
C09p30340	228	SIAEALVKQIGFLAV	0.7591	0.72	Sumoylation	Pred.	PPI
C09p30340	564	LVTTSAWKLLAAH**	0.7484	0.72	Sumoylation	Pred.	PPI
C09p30340	131	GGSDYDLKAIPGNAI	0.7346	0.72	Sumoylation	Pred.	PPI
C07p32180	63	EMAEVALKLEQLETM	0.8249	0.72	Sumoylation	Pred.	PPI
C07p32180	37	KDKMMMVKEEEDDEL	0.8038	0.72	Sumoylation	Pred.	PPI
C07p32180	434	FGVVKQIKPVIFTVV	0.7975	0.72	Sumoylation	Pred.	PPI
C07p32180	235	TLAEALVKQIGFLAV	0.7438	0.72	Sumoylation	Pred.	PPI
C07p32180	571	LITTSAWKLSAVH**	0.7417	0.72	Sumoylation	Pred.	PPI
C07p32180	2	******MKRDLHQFQ	0.7386	0.72	Sumoylation	Pred.	PPI
C07p32180	140	GGGDYDLKAIPGSAI	0.7267	0.72	Sumoylation	Pred.	PPI
BraA09t37952Z	66	EMAEVALKLEQLETM	0.7977	0.72	Sumoylation	Pred.	PPI
BraA09t37952Z	437	LGVVKQIKPVIFTVV	0.776	0.72	Sumoylation	Pred.	PPI
BraA09t37952Z	275	RLSPPQTKIDHSLSD	0.7644	0.72	Sumoylation	Pred.	PPI
BraA09t37952Z	574	LITTSAWKLSAAH**	0.761	0.72	Sumoylation	Pred.	PPI
BraA09t37952Z	36	KDKMMMVKEEEDGGN	0.7595	0.72	Sumoylation	Pred.	PPI
BraA09t37952Z	238	SIAEALVKQIGFLAV	0.7591	0.72	Sumoylation	Pred.	PPI
BraA09t37952Z	131	GGSDYDLKAIPGNAI	0.7225	0.72	Sumoylation	Pred.	PPI
BraA06t27304Z	63	EMAEVALKLEQLETM	0.8256	0.72	Sumoylation	Pred.	PPI
BraA06t27304Z	37	KDKMMMVKEEEDDEL	0.8038	0.72	Sumoylation	Pred.	PPI
BraA06t27304Z	432	FGVVKQIKPVIFTVV	0.7984	0.72	Sumoylation	Pred.	PPI
BraA06t27304Z	233	TLAEALVKQIGFLAV	0.7438	0.72	Sumoylation	Pred.	PPI
BraA06t27304Z	569	LITTSAWKLSAVH**	0.7417	0.72	Sumoylation	Pred.	PPI
BraA06t27304Z	138	FFTGGDLKAIPGNAV	0.7406	0.72	Sumoylation	Pred.	PPI
BraA06t27304Z	2	******MKRDLHQFQ	0.7386	0.72	Sumoylation	Pred.	PPI
BolC9t55897H	66	EMAEVALKLEQLETM	0.7977	0.72	Sumoylation	Pred.	PPI
BolC9t55897H	427	LGVVKQIKPVIFTVV	0.7886	0.72	Sumoylation	Pred.	PPI
BolC9t55897H	228	SIAEALVKQIGFLAV	0.7591	0.72	Sumoylation	Pred.	PPI
BolC9t55897H	564	LITTSAWKLLAAH**	0.7411	0.72	Sumoylation	Pred.	PPI
BolC9t55897H	131	GGSDYDLKAIPGNAI	0.7346	0.72	Sumoylation	Pred.	PPI
BolC7t43758H	63	EMAEVALKLEQLETM	0.8164	0.72	Sumoylation	Pred.	PPI
BolC7t43758H	37	KDKMMMVKEEEDDEL	0.8073	0.72	Sumoylation	Pred.	PPI
BolC7t43758H	437	FGVVKQIKPVIFTVV	0.8011	0.72	Sumoylation	Pred.	PPI
BolC7t43758H	139	GGGEYDLKAIPGSAI	0.7625	0.72	Sumoylation	Pred.	PPI
BolC7t43758H	238	TLAEALVKQIGFLAV	0.7438	0.72	Sumoylation	Pred.	PPI
BolC7t43758H	2	******MKRDLHQFQ	0.7386	0.72	Sumoylation	Pred.	PPI
BolC7t43758H	574	LITTSAWKLSAVH**	0.7269	0.72	Sumoylation	Pred.	PPI
BcaC06g34149	37	KDKMMMVKEEEEDDE	0.8036	0.72	Sumoylation	Pred.	PPI
BcaC06g34149	435	FGVVKQIKPVIFTVV	0.7975	0.72	Sumoylation	Pred.	PPI
BcaC06g34149	64	EMAEVALKLEQLETM	0.7855	0.72	Sumoylation	Pred.	PPI
BcaC06g34149	236	TLAEALVKQIGFLAV	0.7438	0.72	Sumoylation	Pred.	PPI
BcaC06g34149	572	LITTSAWKLSAVH**	0.7417	0.72	Sumoylation	Pred.	PPI
BcaC06g34149	2	******MKRDLHQFQ	0.7386	0.72	Sumoylation	Pred.	PPI
BcaC06g34149	141	GGGDYDLKAIPGSAI	0.7267	0.72	Sumoylation	Pred.	PPI
BcaC06g31291	63	EMAEVALKLEQLETM	0.8249	0.72	Sumoylation	Pred.	PPI
BcaC06g31291	37	KDKMMMVKEEEDDEL	0.8038	0.72	Sumoylation	Pred.	PPI
BcaC06g31291	435	FGVVKQIKPVIFTVV	0.7692	0.72	Sumoylation	Pred.	PPI
BcaC06g31291	140	GGGDYDLKAIPGNAV	0.7646	0.72	Sumoylation	Pred.	PPI
BcaC06g31291	572	LITTSAWKLSAVH**	0.7589	0.72	Sumoylation	Pred.	PPI
BcaC06g31291	236	TLAEALVKQIGFLAV	0.7558	0.72	Sumoylation	Pred.	PPI
BcaC06g31291	2	******MKRDLHQFQ	0.7386	0.72	Sumoylation	Pred.	PPI
BcaC04g21566	66	EMAEVALKLEQLETM	0.7977	0.72	Sumoylation	Pred.	PPI
BcaC04g21566	427	LGVVKQIKPVIFTVV	0.7886	0.72	Sumoylation	Pred.	PPI
BcaC04g21566	228	SIAEALVKQIGFLAV	0.7591	0.72	Sumoylation	Pred.	PPI
BcaC04g21566	564	LITTSAWKLLAAH**	0.7411	0.72	Sumoylation	Pred.	PPI
BcaC04g21566	131	GGSDYDLKAIPGNAI	0.7346	0.72	Sumoylation	Pred.	PPI
BcaB07g30733	68	EMAEVALKLEQLETM	0.7977	0.72	Sumoylation	Pred.	PPI
BcaB07g30733	443	LGVVKQIKPVIFTVV	0.779	0.72	Sumoylation	Pred.	PPI
BcaB07g30733	244	SIAEALVKQIGFLAV	0.763	0.72	Sumoylation	Pred.	PPI
BcaB07g30733	580	LITTSAWKLSAAH**	0.761	0.72	Sumoylation	Pred.	PPI
BcaB07g30733	133	GGSDYDLKAIPGNAV	0.7474	0.72	Sumoylation	Pred.	PPI
BcaB07g30733	38	KDKLMMIKEEEDGGN	0.7333	0.72	Sumoylation	Pred.	PPI
Atru.chr11.665	56	DMAEVAQKLEQLEEA	0.8514	0.72	Sumoylation	Pred.	PPI
Atru.chr11.665	543	SAWKLDKKPVVLAQ*	0.8119	0.72	Sumoylation	Pred.	PPI
Atru.chr11.665	2	******MKREHHQID	0.7778	0.72	Sumoylation	Pred.	PPI
Aqoxy3G04100	659	WQIGSSIKSECN***	0.8851	0.72	Sumoylation	Pred.	PPI
Aqoxy3G04100	93	EMADVAQKIEQLEMK	0.8362	0.72	Sumoylation	Pred.	PPI
Aqoxy3G04100	401	HIIDFSMKQGIQWPA	0.7856	0.72	Sumoylation	Pred.	PPI
Aqoxy3G04100	316	KLAENLVKQISLLAV	0.757	0.72	Sumoylation	Pred.	PPI
Aqoxy3G04100	2	******MKRTLHHHQ	0.7512	0.72	Sumoylation	Pred.	PPI
Aqoxy3G00062	71	DMADVAQKLEQLEMA	0.8096	0.72	Sumoylation	Pred.	PPI
Aqoxy3G00062	222	QLAGTLVKQVGLLAI	0.7865	0.72	Sumoylation	Pred.	PPI
Aqoxy3G00062	2	******MKREHQQQS	0.76	0.72	Sumoylation	Pred.	PPI
Aqoxy3G00062	308	HVIDFSMKQGIQWPA	0.7596	0.72	Sumoylation	Pred.	PPI
Aqoxy3G00062	559	LIATSAWKLGPVADL	0.7439	0.72	Sumoylation	Pred.	PPI
Ah.02g127820	59	DMAEVAQKLEQLEQA	0.8522	0.72	Sumoylation	Pred.	PPI
Ah.02g127820	459	LGLIKEVKPVIVTVV	0.807	0.72	Sumoylation	Pred.	PPI
Ah.02g127820	2	******MKREHPFSE	0.7714	0.72	Sumoylation	Pred.	PPI
Ah.02g127820	262	ALAEALVKQIGFLAA	0.7569	0.72	Sumoylation	Pred.	PPI
Actinidia36651	22	NPIDTDMKRELHGPL	0.9146	0.72	Sumoylation	Pred.	PPI
Actinidia36651	421	LSVVKEMKPEIVTVV	0.9098	0.72	Sumoylation	Pred.	PPI
Actinidia36651	544	FNGGDGYKVEENGGC	0.8789	0.72	Sumoylation	Pred.	PPI
Actinidia36651	77	DMNEVAQKLEHLEEV	0.8136	0.72	Sumoylation	Pred.	PPI
Actinidia36651	310	HVIDFSMKQGMQWPA	0.7471	0.72	Sumoylation	Pred.	PPI
Actinidia36651	228	KLAEALVKQIGFLAV	0.7372	0.72	Sumoylation	Pred.	PPI
Actinidia36651	221	AVQSDDAKLAEALVK	0.7324	0.72	Sumoylation	Pred.	PPI
Actinidia36651	149	DSFFEDSKSEYDLKA	0.7272	0.72	Sumoylation	Pred.	PPI
Actinidia02772	433	FNGGDGYKVEENGGC	0.8821	0.72	Sumoylation	Pred.	PPI
Actinidia02772	338	LSVVKEMKPEIVTVV	0.8733	0.72	Sumoylation	Pred.	PPI
Actinidia02772	2	******MKRELHGPL	0.8259	0.72	Sumoylation	Pred.	PPI
Actinidia02772	56	DMNEVAQKLEHLEEV	0.8106	0.72	Sumoylation	Pred.	PPI
Actinidia02772	169	KLAEALVKQIGFLAV	0.7802	0.72	Sumoylation	Pred.	PPI
Actinidia02772	162	AVQSDDAKLAEALVK	0.742	0.72	Sumoylation	Pred.	PPI
Aa31LG2G8340	487	LGVVKQIKPEIFTVV	0.9107	0.72	Sumoylation	Pred.	PPI
Aa31LG2G8340	69	EMAEVALKLEQLETM	0.8068	0.72	Sumoylation	Pred.	PPI
Aa31LG2G8340	288	TLAEALVKQIGFLAV	0.7779	0.72	Sumoylation	Pred.	PPI
Aa31LG2G8340	38	GKDKMVIKKEEDGGH	0.7469	0.72	Sumoylation	Pred.	PPI
Aa31LG2G8340	363	ILDAFEGKQRVHVID	0.7304	0.72	Sumoylation	Pred.	PPI
Aa31LG2G8340	624	LITTSAWKLMTH***	0.7214	0.72	Sumoylation	Pred.	PPI
Aa31LG1G140	433	LGVVNEMKPEIFTVV	0.9304	0.72	Sumoylation	Pred.	PPI
Aa31LG1G140	45	QMADVALKLEQLEEI	0.8858	0.72	Sumoylation	Pred.	PPI
Aa31LG1G140	574	SAWNLSTKPL*****	0.7815	0.72	Sumoylation	Pred.	PPI
Aa31LG1G140	2	******MKRDHLEEE	0.7612	0.72	Sumoylation	Pred.	PPI
Aa31LG1G140	234	TLAEALVKQIGFLAV	0.7322	0.72	Sumoylation	Pred.	PPI
AUR62039523	57	DMAEVAQKLEQLEQA	0.8304	0.72	Sumoylation	Pred.	PPI
AUR62039523	2	******MKRELPFTN	0.7637	0.72	Sumoylation	Pred.	PPI
AUR62039523	597	HERVPEFKPGIHLNT	0.73	0.72	Sumoylation	Pred.	PPI
AUR62039523	240	GLAEALLKQIGFLAA	0.7248	0.72	Sumoylation	Pred.	PPI
AUR62014191	57	DMAEVAQKLEQLEQA	0.8304	0.72	Sumoylation	Pred.	PPI
AUR62014191	2	******MKRELPFTN	0.7637	0.72	Sumoylation	Pred.	PPI
AUR62014191	246	GLAEALLKQIGFLAA	0.7248	0.72	Sumoylation	Pred.	PPI
AT2G01570	65	EMAEVALKLEQLETM	0.8218	0.72	Sumoylation	Pred.	PPI
AT2G01570	444	LGVVKQIKPVIFTVV	0.7915	0.72	Sumoylation	Pred.	PPI
AT2G01570	245	TLAEALVKQIGCLAV	0.7762	0.72	Sumoylation	Pred.	PPI
AT2G01570	34	DKMMMVKKEEDGGGN	0.7539	0.72	Sumoylation	Pred.	PPI
AT2G01570	581	LITTSAWKLSTAAY*	0.7459	0.72	Sumoylation	Pred.	PPI
AT2G01570	33	KDKMMMVKKEEDGGG	0.7436	0.72	Sumoylation	Pred.	PPI
AT1G14920	392	LGVVNQIKPEIFTVV	0.9288	0.72	Sumoylation	Pred.	PPI
AT1G14920	14	HHHHQDKKTMMMNEE	0.739	0.72	Sumoylation	Pred.	PPI
AT1G14920	49	EMADVAQKLEQLEVM	0.7376	0.72	Sumoylation	Pred.	PPI
AT1G14920	529	LIATSAWKLSTN***	0.737	0.72	Sumoylation	Pred.	PPI
AT1G14920	103	SNAEYDLKAIPGDAI	0.7211	0.72	Sumoylation	Pred.	PPI
AL5G10630	31	KDKMMMVKKEEDGGN	0.7966	0.72	Sumoylation	Pred.	PPI
AL5G10630	447	LGVVKQIKPVIFTVV	0.7915	0.72	Sumoylation	Pred.	PPI
AL5G10630	62	EMAEVALKLEQLETM	0.7896	0.72	Sumoylation	Pred.	PPI
AL5G10630	248	TLAEALVKQIGCLAV	0.7762	0.72	Sumoylation	Pred.	PPI
AL5G10630	584	LITTSAWKLSTAAH*	0.7732	0.72	Sumoylation	Pred.	PPI
AL5G10630	144	PASDYDLKAIPGNAI	0.7493	0.72	Sumoylation	Pred.	PPI
AL1G26970	391	LEVVNQIKPEIFTVV	0.9204	0.72	Sumoylation	Pred.	PPI
AL1G26970	103	SNAEYDLKAIPGDAI	0.7331	0.72	Sumoylation	Pred.	PPI
AL1G26970	49	EMADVAQKLEQLEVM	0.7287	0.72	Sumoylation	Pred.	PPI
AL1G26970	192	TLAEALVKQIGFLAV	0.7265	0.72	Sumoylation	Pred.	PPI
AL1G26970	528	LIATSAWKLSTS***	0.724	0.72	Sumoylation	Pred.	PPI
A09p23510	66	EMAEVALKLEQLETM	0.7977	0.72	Sumoylation	Pred.	PPI
A09p23510	437	LGVVKQIKPVIFTVV	0.7685	0.72	Sumoylation	Pred.	PPI
A09p23510	574	LITTSAWKLSAAH**	0.761	0.72	Sumoylation	Pred.	PPI
A09p23510	36	KDKMMMVKEEEDGGN	0.7595	0.72	Sumoylation	Pred.	PPI
A09p23510	238	SIAEALVKQIGFLAV	0.7591	0.72	Sumoylation	Pred.	PPI
A09p23510	131	GGSDYDLKAIPGNAI	0.7225	0.72	Sumoylation	Pred.	PPI
A06p44280	63	EMAEVALKLEQLETM	0.8256	0.72	Sumoylation	Pred.	PPI
A06p44280	37	KDKMMMVKEEEDDEL	0.8038	0.72	Sumoylation	Pred.	PPI
A06p44280	430	FGVVKQIKPVIFTVV	0.7984	0.72	Sumoylation	Pred.	PPI
A06p44280	567	LITTSAWKLSAVH**	0.745	0.72	Sumoylation	Pred.	PPI
A06p44280	231	TLAEALVKQIGFLAV	0.7438	0.72	Sumoylation	Pred.	PPI
A06p44280	2	******MKRDLHQFQ	0.7386	0.72	Sumoylation	Pred.	PPI

## Sheet: Final
Group	Family	Order	Species	ID	Positions									Observations	BLUE	K65
Liverwort	Marchantiales	Marchantiaceae	Marchantia polymorpha	Mapoly0003s0271	669	372
Liverwort	Marchantiales	Marchantiaceae	Marchantia polymorpha	Mapoly0058s0044	374	421
Lycophytes	Selaginellales	Selaginellaceae	Selaginella moellendorffii	SMO172G0054	328
Lycophytes	Selaginellales	Selaginellaceae	Selaginella moellendorffii	SMO367G1030	490
Moss	Funariales	Funariaceae	Physcomitrella patens	Pp3c19_8310	531	368	111	173
Moss	Funariales	Funariaceae	Physcomitrella patens	Pp3c22_7230	350	367	530
Fern	Polypodiales	Pteridineae	Ceratopteris richardii	Ceric.28G047900.1.p	736	581
Fern	Polypodiales	Pteridineae	Ceratopteris richardii	Ceric.37G058000.1.p	593	231	567
Zoostera marina	Alismatales	Zosteraceae	Zoostera marina	Zosma04g20250	70	41	333	388
Zoostera marina	Alismatales	Zosteraceae	Zoostera marina	Zosma13g00070	242	57	405	346						DVADKLEKLEMAIDF
Gymnosperms	Cupressales	Taxaceae	Taxus chinensis	KAH9302662.1	458	388	603	303
Gymnosperms	Cupressales	Cupressaceae	Sequoiadendron giganteum	SEGI_14046	463	510	34
Gymnosperms	Cupressales	Cupressaceae	Sequoiadendron giganteum	SEGI_23962	393	470
Gymnosperms	Cupressales	Cupressaceae	Thuja plicata	Thupl.29380514s0004.1.p	512	435
Gymnosperms	Cupressales	Cupressaceae	Thuja plicata	Thupl.29380612s0004.1.p	416	35
Gymnosperms	Cupressales	Cupressaceae	Thuja plicata	Thupl.29381300s0013.1.p	25	446	376	493	291	611
Monocots	Poales	Bromeliaceae	Ananas comosus	Aco025081	2	67
Monocots	Poales	Poaceae	Aegilops tauschii	AET4Gv20080100	2	595	59	346	258	318
Monocots	Asparagales	Amaryllidaceae	Allium sativum	Asa2G00237	54	306	2
Monocots	Asparagales	Amaryllidaceae	Allium sativum	Asa2G00240	54	306	2
Monocots	Poales	Poaceae	Brachypodium distachyon	Bradi1g11090	595	2	352	57	264	324
Monocots	Dioscoreales	Dioscoreaceae	Dioscorea dumetorum	DDU272G0397	27	2	55	351	264
Monocots	Poales	Poaceae	Digitaria exilis	Dexi9A01G0011770	61	2	355	267	591	327
Monocots	Poales	Poaceae	Digitaria exilis	Dexi9B01G0016520	57	2	351	263	585
Monocots	Poales	Poaceae	Eragrostis curvula	EJB05_04943	348	2	59	260	320
Monocots	Poales	Poaceae	Eragrostis curvula	EJB05_53728	656	348	2	59	260	320
Monocots	Poales	Poaceae	Oryza alta	GWHGAORA019339	2	56	327	261
Monocots	Poales	Poaceae	Oryza alta	GWHGAORA051272	7	299	211	271						No della. Short N-terminal
Monocots	Poales	Poaceae	Oryza alta	GWHGAORA051287	2	58	312	224	284
Monocots	Poales	Poaceae	Oryza alta	GWHGASIY018341	569	2	339	58	251	311
Monocots	Poales	Poaceae	Oryza alta	GWHGAZTO026246	2	349	57	262
Monocots	Poales	Poaceae	Oryza alta	GWHGAZTO058776	7	187								QKLERLE. No della. Short N-terminal
Monocots	Poales	Poaceae	Oryza alta	GWHGAZTO076189	2	352	61	265
Monocots	Poales	Poaceae	Hordeum vulgare	Horvu_MOREX_4H01G042500	590	2	60	342	254	314
Monocots	Zingiberales	Musaceae	Musa acuminata	Ma01_g14650	2	68
Monocots	Zingiberales	Musaceae	Musa acuminata	Ma02_g24350	301	40
Monocots	Zingiberales	Musaceae	Musa acuminata	Ma08_g17700	52	304	2	241
Monocots	Zingiberales	Musaceae	Musa acuminata	Ma10_g19630	286
Monocots	Poales	Poaceae	Oryza brachyantha	OB03G38380	2	59	347	260
Monocots	Poales	Poaceae	Oryza sativa ssp. Japonica	Os03g0707600	2	352	60	265
Monocots	Poales	Poaceae	Oryza sativa ssp. Japonica	OsKitaake03g308700	2	352	60	265
Monocots	Poales	Poaceae	Oryza sativa ssp. Indica	OsR498G0306900900.01	2	60	352	265
Monocots	Poales	Poaceae	Oropetium thomaeum	Ot_Chr4_g08055	354	2	59	266	326
Monocots	Arecales	Arecaceae	Elaeis guineensis	p5.00_sc00001_p0831	60	2	359
Monocots	Arecales	Arecaceae	Elaeis guineensis	p5.00_sc00031_p0149	2	61	362	275
Monocots	Poales	Poaceae	Panicum hallii	Pahal.9G120600	2	56	351	263	323
Monocots	Poales	Poaceae	Phyllostachys edulis	PH02Gene13923	2	348	56	260
Monocots	Poales	Poaceae	Setaria italica	Seita.9G123000	2	58	350	262	322
Monocots	Poales	Poaceae	Setaria viridis	Sevir.9G121800	2	58	350	262	322
Monocots	Poales	Poaceae	Sorghum bicolor	Sobic.001G120900	2	58	357	438	269
Monocots	Alismatales	Araceae	Spirodela polyrhiza	Spipo15G0027800	2	67	356	268
Monocots	Poales	Poaceae	Saccharum spontaneum	Sspon.01G0046970-1B	597	2	58	355	436	267	327
Monocots	Poales	Poaceae	Saccharum spontaneum	Sspon.01G0046970-1P	596	2	57	354	435	266	326
Monocots	Poales	Poaceae	Saccharum spontaneum	Sspon.01G0046970-2C	597	2	58	355	436	267	327
Monocots	Poales	Poaceae	Triticum aestivum	TraesCS4A03G0701300	592	2	58	344	256	316
Monocots	Poales	Poaceae	Triticum aestivum	TraesCS4B03G0093100	2	593	61	345	257	317
Monocots	Poales	Poaceae	Triticum aestivum	TraesCS4D03G0067100	2	595	59	346	258	318
Monocots	Poales	Poaceae	Triticum dicoccoides	TRIDC4AG042210	592	2	58	344	256	316
Monocots	Poales	Poaceae	Triticum turgidum	TRITD4Av1G194130	543	2	58	256
Monocots	Poales	Poaceae	Zoysia japonica ssp. Nagirizaki	Zjn_sc00013.1.g01680.1.am.mk	376	89	288	348
Monocots	Poales	Poaceae	Zoysia japonica ssp. Nagirizaki	Zjn_sc00014.1.g01600.1.am.mk	2	345	59	257	317
Monocots	Poales	Poaceae	Zea mays B104	Zm00001eb054480	2	59	355	267	327
Monocots	Poales	Poaceae	Zea mays B105	Zm00001eb216610	2	58	348	260	320
Monocots	Poales	Poaceae	Zea mays B106	Zm00007a00018017	2	58	348	260	320
Monocots	Poales	Poaceae	Zea mays B107	Zm00007a00030149	2	59	355	267	327
Dicots clade 1 (RGLs)	Brassicales	Brassicaceae	Brassica napus	A02p13630	478	324	24	366	247	52	14	2
Dicots clade 1 (RGLs)	Brassicales	Brassicaceae	Brassica napus	A05p43800	63	136	201	541
Dicots clade 1 (RGLs)	Brassicales	Brassicaceae	Brassica napus	A10p21900	20	507	377
Dicots clade 1 (RGLs)	Brassicales	Brassicaceae	Aethionema arabicum	Aa31LG2G3030	388	500	2	187	526	267
Dicots clade 1 (RGLs)	Brassicales	Brassicaceae	Aethionema arabicum	Aa31LG5G13950	71	247	417
Dicots clade 1 (RGLs)	Ericales	Actinidiaceae	Actinidia chinensis	Actinidia28816	58	321
Dicots clade 1 (RGLs)	Ericales	Actinidiaceae	Actinidia chinensis	Actinidia35732	323	60	13
Dicots clade 1 (RGLs)	Brassicales	Brassicaceae	Arabidopsis lyrata	AL2G24080	25	328	253	53
Dicots clade 1 (RGLs)	Brassicales	Brassicaceae	Arabidopsis lyrata	AL3G13120	536	59	132	397
Dicots clade 1 (RGLs)	Brassicales	Brassicaceae	Arabidopsis lyrata	AL6G28580	55	20	376	506
Dicots clade 1 (RGLs)	Brassicales	Brassicaceae	Arabidopsis thaliana	AT1G66350	25	328	253	2	53
Dicots clade 1 (RGLs)	Brassicales	Brassicaceae	Arabidopsis thaliana	AT3G03450	65	138	14	406
Dicots clade 1 (RGLs)	Brassicales	Brassicaceae	Arabidopsis thaliana	AT5G17490	20	55	507
Dicots clade 1 (RGLs)	Amborellales	Amborellaceae	Amborella trichopoda	ATR0564G123	528	52	299	215	21
Dicots clade 1 (RGLs)	Sapindales	Sapindaceae	Acer truncatum	Atru.chr1.1886	22	66	397	325	2
Dicots clade 1 (RGLs)	Brassicales	Brassicaceae	Brassica carinata	BcaB05g24169	331	485	373	30	254	235	8	20
Dicots clade 1 (RGLs)	Brassicales	Brassicaceae	Brassica carinata	BcaB08g36767	47	19	508	325
Dicots clade 1 (RGLs)	Brassicales	Brassicaceae	Brassica carinata	BcaC03g14745	478	324	24	366	247	52	14	2
Dicots clade 1 (RGLs)	Brassicales	Brassicaceae	Brassica carinata	BcaC04g18784	19	48	515
Dicots clade 1 (RGLs)	Brassicales	Brassicaceae	Brassica carinata	BcaC05g30268	7	80	344	483						no della. Short n-terminal
Dicots clade 1 (RGLs)	Brassicales	Brassicaceae	Brassica carinata	BcaC05g30272	7	80	145	483						no della. Short n-terminal
Dicots clade 1 (RGLs)	Brassicales	Brassicaceae	Brassica oleracea	BolC2t08328H	478	324	24	366	247	52	14	2
Dicots clade 1 (RGLs)	Brassicales	Brassicaceae	Brassica oleracea	BolC5t35002H	63	136	201	539
Dicots clade 1 (RGLs)	Brassicales	Brassicaceae	Brassica oleracea	BolC9t58804H	19	48	506
Dicots clade 1 (RGLs)	Brassicales	Brassicaceae	Brassica rapa	BraA02t06421Z	478	324	24	366	247	52	14	2
Dicots clade 1 (RGLs)	Brassicales	Brassicaceae	Brassica rapa	BraA05t23117Z	64	137	202	542
Dicots clade 1 (RGLs)	Brassicales	Brassicaceae	Brassica rapa	BraA10t44249Z	376	19	506
Dicots clade 1 (RGLs)	Brassicales	Brassicaceae	Brassica napus	C02p21990	478	324	24	366	247	52	14	2
Dicots clade 1 (RGLs)	Brassicales	Brassicaceae	Brassica napus	C05p63380	63	136	201	539
Dicots clade 1 (RGLs)	Brassicales	Brassicaceae	Brassica napus	C09p59650	19	48	506
Dicots clade 1 (RGLs)	Fabales	Fabaceae	Cicer arietinum	Ca_08156_v3	33	83	357	616
Dicots clade 1 (RGLs)	Solanales	Solanaceae	Capsicum annuum	CAN.G222.4	321	53	312
Dicots clade 1 (RGLs)	Brassicales	Brassicaceae	Cardamine hirsuta	CARHR058250	322	20	247	48
Dicots clade 1 (RGLs)	Brassicales	Brassicaceae	Cardamine hirsuta	CARHR077470	56	128	534	395
Dicots clade 1 (RGLs)	Brassicales	Brassicaceae	Cardamine hirsuta	CARHR195710	23	514	51	19
Dicots clade 1 (RGLs)	Brassicales	Brassicaceae	Capsella rubella	Carub.0002s1238	25	326	2	53
Dicots clade 1 (RGLs)	Brassicales	Brassicaceae	Capsella rubella	Carub.0003s0259	68
Dicots clade 1 (RGLs)	Brassicales	Brassicaceae	Capsella rubella	Carub.0006s1572	11	502	60	477	517
Dicots clade 1 (RGLs)	Gentianales	Rubiaceae	Coffea canephora	Cc07_g13590	7	278
Dicots clade 1 (RGLs)	Fagales	Betulaceae	Carpinus fangiana	Cfa007824	69	343
Dicots clade 1 (RGLs)	Sapindales	Rutaceae	Citrus clementina	Ciclev10011367m.g	315
Dicots clade 1 (RGLs)	Fagales	Juglandaceae	Carya illinoinensis	CiPaw.03G070900	311	226
Dicots clade 1 (RGLs)	Fagales	Juglandaceae	Carya illinoinensis	CiPaw.04G046900	314	305	43
Dicots clade 1 (RGLs)	Cucurbitales	Cucurbitaceae	Citrullus lanatus	ClCG03G008630	2	70	602	20
Dicots clade 1 (RGLs)	Cucurbitales	Cucurbitaceae	Citrullus lanatus	ClCG05G011570	359	53	21
Dicots clade 1 (RGLs)	Malvales	Malvaceae	Corchorus olitorius	COL.COLO4_15751	248	21	67
Dicots clade 1 (RGLs)	Brassicales	Caricaceae	Carica papaya	Cpa.g.sc116.43	17	2	359	63	331
Dicots clade 1 (RGLs)	Cucurbitales	Cucurbitaceae	Cucumis sativus	CsaV3_3G020850	358	51
Dicots clade 1 (RGLs)	Cucurbitales	Cucurbitaceae	Cucumis sativus	CsaV3_5G024130	603	2	76	312
Dicots clade 1 (RGLs)	Apiales	Apiaceae	Daucus carota	DCAR_014176	270
Dicots clade 1 (RGLs)	Cornales	Nyssaceae	Davidia involucrata	Dinv19029	316	41	597
Dicots clade 1 (RGLs)	Malvales	Malvaceae	Durio zibethinus	Duzib133G0212	21	67	347	178
Dicots clade 1 (RGLs)	Malvales	Malvaceae	Durio zibethinus	Duzib211G0543	28	353	74
Dicots clade 1 (RGLs)	Asterales	Asteraceae	Erigeron canadensis	ECA238G2586	233	33
Dicots clade 1 (RGLs)	Myrtales	Myrtaceae	Eucalyptus grandis	Eucgr.J01594	26	86	369	341	2
Dicots clade 1 (RGLs)	Fabales	Fabaceae	Glycine max	Glyma.11G216500	20	76	327	583	318
Dicots clade 1 (RGLs)	Fabales	Fabaceae	Glycine max	Glyma.18G040000	18	65	573	390	29	2
Dicots clade 1 (RGLs)	Malvales	Malvaceae	Gossypium hirsutum	Gohir.A07G078700	58
Dicots clade 1 (RGLs)	Malvales	Malvaceae	Gossypium hirsutum	Gohir.D07G083800	58	280
Dicots clade 1 (RGLs)	Malvales	Malvaceae	Gossypium raimondii	Gorai.001G089400	280	58
Dicots clade 1 (RGLs)	Vitales	Vitaceae	Vitis vinifera	GSVIVG01030735001	7	206								no della. Short n-terminal
Dicots clade 1 (RGLs)	Fagales	Betulaceae	Corylus avellana	Haze_14248	69	696	344	971	21
Dicots clade 1 (RGLs)	Hydrangeaceae	Hydrangeeae	Hydrangea macrophylla	Hma1.2p1_0158F.1_g070290	433
Dicots clade 1 (RGLs)	Vanilloideae	Vanilleae	Vanilla planifolia	HPP92_005853	2	65	373	31
Dicots clade 1 (RGLs)	Fabales	Fabaceae	Lupinus albus	Lalb_Chr10g0104431	38
Dicots clade 1 (RGLs)	Fabales	Fabaceae	Lupinus albus	Lalb_Chr18g0053431	68	158	18	572	320					QKLEELD
Dicots clade 1 (RGLs)	Fabales	Fabaceae	Lotus japonicus	Lj4P265T48	23	250
Dicots clade 1 (RGLs)	Fabales	Fabaceae	Lotus japonicus	Lj6g0011980	71	331	585	25
Dicots clade 1 (RGLs)	Asterales	Asteraceae	Lactuca sativa	Lsat_1_v5_gn_2_69481	157	225	23
Dicots clade 1 (RGLs)	Rosales	Rosaceae	Malus domestica	MD09G1264800	70	325	2	18
Dicots clade 1 (RGLs)	Rosales	Rosaceae	Malus domestica	MD17G1260700	20	327	73
Dicots clade 1 (RGLs)	Fabales	Fabaceae	Medicago truncatula	Medtr3g065980	277	547	540	35
Dicots clade 1 (RGLs)	Cucurbitales	Cucurbitaceae	Cucumis melo	MELO3C020206.2	358	51
Dicots clade 1 (RGLs)	Cucurbitales	Cucurbitaceae	Cucumis melo	MELO3C022854.2	603	2	76	312
Dicots clade 1 (RGLs)	Lamiales	Phrymaceae	Erythranthe guttata	Migut.H02266	55	269	341	346
Dicots clade 1 (RGLs)	Lamiales	Phrymaceae	Erythranthe guttata	Migut.K00894	308	61
Dicots clade 1 (RGLs)	Lamiales	Acanthaceae	Avicennia marina	MSTRG.2613	373	318	9	58
Dicots clade 1 (RGLs)	Lamiales	Acanthaceae	Avicennia marina	MSTRG.3719	59
Dicots clade 1 (RGLs)	Solanales	Solanaceae	Nicotiana tabacum	Nitab4.5_0003278g0010	566	295	286
Dicots clade 1 (RGLs)	Solanales	Solanaceae	Nicotiana tabacum	Nitab4.5_0004294g0050	295	53	560	286
Dicots clade 1 (RGLs)	Lamiales	Oleaceae	Olea europaea	Oeu009265.1	553	297	374
Dicots clade 1 (RGLs)	Lamiales	Oleaceae	Olea europaea	Oeu059632.1	393	572	314	431	9
Dicots clade 1 (RGLs)	Solanales	Solanaceae	Petunia axillaris	Peaxi162Scf00305g00129	297	52	288
Dicots clade 1 (RGLs)	Myrtales	Lythraceae	Punica granatum	PGR042G0080	61	338	252
Dicots clade 1 (RGLs)	Solanales	Solanaceae	Solanum tuberosum	PGSC0003DMG400015692	308	574	299	12
Dicots clade 1 (RGLs)	Fabales	Fabaceae	Phaseolus vulgaris	Phvul.001G230500	15	62	335	590
Dicots clade 1 (RGLs)	Fabales	Fabaceae	Phaseolus vulgaris	Phvul.008G235500	393	2	13	280	195
Dicots clade 1 (RGLs)	Malpighiales	Salicaceae	Populus trichocarpa	Potri.004G089800	64	346	318
Dicots clade 1 (RGLs)	Malpighiales	Salicaceae	Populus trichocarpa	Potri.017G125200	19	67	346	318
Dicots clade 1 (RGLs)	Rosales	Rosaceae	Prunus persica	Prupe.3G162500	69	16	333
Dicots clade 1 (RGLs)	Fabales	Fabaceae	Pisum sativum	Psat5g122120	82	328	592	585	236
Dicots clade 1 (RGLs)	Fagales	Fagaceae	Quercus lobata	QL02p057511	67	328	18
Dicots clade 1 (RGLs)	Fagales	Fagaceae	Quercus lobata	QL02p057829	67	328	18
Dicots clade 1 (RGLs)	Rosales	Rosaceae	Rosa chinensis	RcHm_v2.0_Chr3g0493011	60	307	422
Dicots clade 1 (RGLs)	Ericales	Ericaceae	Rhododendron simsii	Rhsim08G0018400	309	548	55
Dicots clade 1 (RGLs)	Malpighiales	Salicaceae	Salix brachista	Sabra04G0060400	12	61	343
Dicots clade 1 (RGLs)	Malpighiales	Salicaceae	Salix brachista	Sabra17G0105400	19	67	347	402	2	319
Dicots clade 1 (RGLs)	Caryophyllales	Simmondsiaceae	Simmondsia chinensis	Sc10g0004750	314	2	57	229
Dicots clade 1 (RGLs)	Cucurbitales	Cucurbitaceae	Sechium edule	Sed0018894	2	63
Dicots clade 1 (RGLs)	Cucurbitales	Cucurbitaceae	Sechium edule	Sed0019014	356	56
Dicots clade 1 (RGLs)	Lamiales	Orobanchaceae	Striga asiatica	SGA_v2.0_scaffold45G17191	55	299
Dicots clade 1 (RGLs)	Solanales	Solanaceae	Solanum lycopersicum	Solyc11g011260.1	308	574	299							medium at K2 and k65
Dicots clade 1 (RGLs)	Solanales	Solanaceae	Solanum pennellii	Sopen11g006040	308	574	299							medium at K2 and k65
Dicots clade 1 (RGLs)	Brassicales	Brassicaceae	Schrenkiella parvula	Sp3g02450	60	131	545
Dicots clade 1 (RGLs)	Brassicales	Brassicaceae	Schrenkiella parvula	Sp5g21380	482	328	24	370	258	2	52	251
Dicots clade 1 (RGLs)	Brassicales	Brassicaceae	Schrenkiella parvula	Sp6g26730	19	47	510	519
Dicots clade 1 (RGLs)	Brassicales	Cleomaceae	Tarenaya hassleriana	THA.LOC104805615	2	406	206	199
Dicots clade 1 (RGLs)	Brassicales	Cleomaceae	Tarenaya hassleriana	THA.LOC104820834	61	345
Dicots clade 1 (RGLs)	Brassicales	Cleomaceae	Tarenaya hassleriana	THA.LOC104822321	409	286	204
Dicots clade 1 (RGLs)	Malvales	Malvaceae	Theobroma cacao	Thecc.04G117200	21	177	345	2	67
Dicots clade 1 (RGLs)	Brassicales	Brassicaceae	Eutrema salsugineum	Thhalv10015535m.g	47
Dicots clade 1 (RGLs)	Brassicales	Brassicaceae	Eutrema salsugineum	Thhalv10018436m.g	319	473	19	242	358	2	47
Dicots clade 1 (RGLs)	Brassicales	Brassicaceae	Eutrema salsugineum	Thhalv10020431m.g	363	61	544
Dicots clade 1 (RGLs)	Fabales	Fabaceae	Trifolium pratense	TPR.G14048	356	82	577	570	2
Dicots clade 1 (RGLs)	Celastrales	Celastraceae	Tripterygium wilfordii	TWI53G1653	321
Dicots clade 1 (RGLs)	Celastrales	Celastraceae	Tripterygium wilfordii	TWI74G0669	316	54	2
Dicots clade 1 (RGLs)	Fabales	Fabaceae	Vigna mungo	VMungo0647G1695	8	388	275
Dicots clade 1 (RGLs)	Fabales	Fabaceae	Vigna mungo	VMungo1383G2863	63	16	340	595
Dicots clade 2 (RGA-GAI)	Brassicales	Brassicaceae	Brassica napus	A06p44280	63	37	430	567	231	2
Dicots clade 2 (RGA-GAI)	Brassicales	Brassicaceae	Brassica napus	A09p23510	66	437	574	36	238	131
Dicots clade 2 (RGA-GAI)	Brassicales	Brassicaceae	Aethionema arabicum	Aa31LG1G140	433	45	574	2	234
Dicots clade 2 (RGA-GAI)	Brassicales	Brassicaceae	Aethionema arabicum	Aa31LG2G8340	487	69	288	38	363	624
Dicots clade 2 (RGA-GAI)	Ericales	Actinidiaceae	Actinidia chinensis	Actinidia02772	433	338	2	56	169	162				QKLEHLE
Dicots clade 2 (RGA-GAI)	Ericales	Actinidiaceae	Actinidia chinensis	Actinidia36651	22	421	544	77	310	228	221	149		QKLEHLE
Dicots clade 2 (RGA-GAI)	Caryophyllales	Amaranthaceae	Amaranthus hybridus	Ah.02g127820	59	459	2	262
Dicots clade 2 (RGA-GAI)	Brassicales	Brassicaceae	Arabidopsis lyrata	AL1G26970	391	103	49	192	528
Dicots clade 2 (RGA-GAI)	Brassicales	Brassicaceae	Arabidopsis lyrata	AL5G10630	31	447	62	248	584	144
Dicots clade 2 (RGA-GAI)	Ranunculales	Ranunculaceae	Aquilegia oxysepala	Aqoxy3G00062	71	222	2	308	559
Dicots clade 2 (RGA-GAI)	Ranunculales	Ranunculaceae	Aquilegia oxysepala	Aqoxy3G04100	659	93	401	316	2					QKIEQLE
Dicots clade 2 (RGA-GAI)	Fabales	Fabaceae	Arachis hypogaea	arahy.Tifrunner.gnm1.ann1.64CHNN	90	598	259
Dicots clade 2 (RGA-GAI)	Fabales	Fabaceae	Arachis hypogaea	arahy.Tifrunner.gnm1.ann1.DN4CQF	90	598	259
Dicots clade 2 (RGA-GAI)	Brassicales	Brassicaceae	Arabidopsis thaliana	AT1G14920	392	14	49	529	103
Dicots clade 2 (RGA-GAI)	Brassicales	Brassicaceae	Arabidopsis thaliana	AT2G01570	65	444	245	34	581	33
Dicots clade 2 (RGA-GAI)	Sapindales	Sapindaceae	Acer truncatum	Atru.chr11.665	56	543	2
Dicots clade 2 (RGA-GAI)	Caryophyllales	Chenopodiaceae	Chenopodium quinoa	AUR62014191	57	2	246
Dicots clade 2 (RGA-GAI)	Caryophyllales	Chenopodiaceae	Chenopodium quinoa	AUR62039523	57	2	597	240
Dicots clade 2 (RGA-GAI)	Brassicales	Brassicaceae	Brassica carinata	BcaB07g30733	68	443	244	580	133	38
Dicots clade 2 (RGA-GAI)	Brassicales	Brassicaceae	Brassica carinata	BcaC04g21566	66	427	228	564	131
Dicots clade 2 (RGA-GAI)	Brassicales	Brassicaceae	Brassica carinata	BcaC06g31291	63	37	435	140	572	236	2
Dicots clade 2 (RGA-GAI)	Brassicales	Brassicaceae	Brassica carinata	BcaC06g34149	37	435	64	236	572	2	141
Dicots clade 2 (RGA-GAI)	Brassicales	Brassicaceae	Brassica oleracea	BolC7t43758H	63	37	437	139	238	2	574
Dicots clade 2 (RGA-GAI)	Brassicales	Brassicaceae	Brassica oleracea	BolC9t55897H	66	427	228	564	131
Dicots clade 2 (RGA-GAI)	Brassicales	Brassicaceae	Brassica rapa	BraA06t27304Z	63	37	432	233	569	138	2
Dicots clade 2 (RGA-GAI)	Brassicales	Brassicaceae	Brassica rapa	BraA09t37952Z	66	437	275	574	36	238	131
Dicots clade 2 (RGA-GAI)	Brassicales	Brassicaceae	Brassica napus	C07p32180	63	37	434	235	571	2	140
Dicots clade 2 (RGA-GAI)	Brassicales	Brassicaceae	Brassica napus	C09p30340	66	427	228	564	131
Dicots clade 2 (RGA-GAI)	Fabales	Fabaceae	Cicer arietinum	Ca_27285_v3	503	52	6	2	195
Dicots clade 2 (RGA-GAI)	Solanales	Solanaceae	Capsicum annuum	CAN.G790.73	342	16	400	47	192	545	285
Dicots clade 2 (RGA-GAI)	Rosales	Cannabaceae	Cannabis sativa	CANSAT01G1102	465	70	2	267
Dicots clade 2 (RGA-GAI)	Brassicales	Brassicaceae	Cardamine hirsuta	CARHR015460	392	20	193	51
Dicots clade 2 (RGA-GAI)	Brassicales	Brassicaceae	Cardamine hirsuta	CARHR144120	70	456	38	257	593	152
Dicots clade 2 (RGA-GAI)	Brassicales	Brassicaceae	Capsella rubella	Carub.0001s1470	387	15	524	47
Dicots clade 2 (RGA-GAI)	Brassicales	Brassicaceae	Capsella rubella	Carub.0005s0051	66	464	601	265	36	155
Dicots clade 2 (RGA-GAI)	Ceratophyllales	Ceratophyllaceae	Ceratophyllum demersum	CDE05G0205	549	64	2	564	237
Dicots clade 2 (RGA-GAI)	Ceratophyllales	Ceratophyllaceae	Ceratophyllum demersum	CDE05G3464	549	64	2	237
Dicots clade 2 (RGA-GAI)	Fagales	Betulaceae	Carpinus fangiana	Cfa014976	423	66	2	225	299
Dicots clade 2 (RGA-GAI)	Sapindales	Rutaceae	Citrus clementina	Ciclev10017466m.g	565	62	450	414	252					QKIEQLE
Dicots clade 2 (RGA-GAI)	Fagales	Juglandaceae	Carya illinoinensis	CiPaw.05G194400	66	467	608	269	2
Dicots clade 2 (RGA-GAI)	Fagales	Juglandaceae	Carya illinoinensis	CiPaw.06G048100	62	467	2	269	608	398				QKLEMLD
Dicots clade 2 (RGA-GAI)	Cucurbitales	Cucurbitaceae	Citrullus lanatus	ClCG01G006310	67	440	2	577
Dicots clade 2 (RGA-GAI)	Malvales	Malvaceae	Corchorus olitorius	COL.COLO4_13106	419	69	221	556
Dicots clade 2 (RGA-GAI)	Brassicales	Caricaceae	Carica papaya	Cpa.g.sc2.240	464	595	267	71	591
Dicots clade 2 (RGA-GAI)	Cucurbitales	Cucurbitaceae	Cucumis sativus	CsaV3_5G028350	440	67	577	2
Dicots clade 2 (RGA-GAI)	Ericales	Theaceae	Camellia sinensis	CSS0013924	422	2	69	248	311	570
Dicots clade 2 (RGA-GAI)	Ericales	Theaceae	Camellia sinensis	CSS0043454	435	66	324	239	2	582	16
Dicots clade 2 (RGA-GAI)	Apiales	Apiineae	Daucus carota	DCAR_007311	397	286	341	201
Dicots clade 2 (RGA-GAI)	Apiales	Apiineae	Daucus carota	DCAR_030236	418	222	215						228
Dicots clade 2 (RGA-GAI)	Cornales	Nyssaceae	Davidia involucrata	Dinv18612	449	81	17	253	338	592
Dicots clade 2 (RGA-GAI)	Cornales	Nyssaceae	Davidia involucrata	Dinv26228	449	81	17	253	338	592			58
Dicots clade 2 (RGA-GAI)	Cornales	Nyssaceae	Davidia involucrata	Dinv28039	447	71	251	585	336
Dicots clade 2 (RGA-GAI)	Malvales	Malvaceae	Durio zibethinus	Duzib248G0040	469	67	271	606
Dicots clade 2 (RGA-GAI)	Malvales	Malvaceae	Durio zibethinus	Duzib251G0574	466	67	268	198	603
Dicots clade 2 (RGA-GAI)	Malvales	Malvaceae	Durio zibethinus	Duzib268G1299	468	67	270	202	2					QKIEQLE
Dicots clade 2 (RGA-GAI)	Asterales	Asteraceae	Erigeron canadensis	ECA233G0674	274	265	32	385
Dicots clade 2 (RGA-GAI)	Asterales	Asteraceae	Erigeron canadensis	ECA234G0101	389	145	278	31
Dicots clade 2 (RGA-GAI)	Caryophyllales	Chenopodiaceae	Beta vulgaris	EL10Ac6g14186	59	465	131	271	2
Dicots clade 2 (RGA-GAI)	Myrtales	Myrtaceae	Eucalyptus grandis	Eucgr.G02163	60	288	584
Dicots clade 2 (RGA-GAI)	Rosales	Rosaceae	Fragaria x ananassa	FAN07G1003	459	64	2	596						QKIEQLE
Dicots clade 2 (RGA-GAI)	Rosales	Rosaceae	Fragaria x ananassa	FAN12G4094	465	63	2	602						QKIEQLE
Dicots clade 2 (RGA-GAI)	Rosales	Rosaceae	Fragaria x ananassa	FAN17G2545	444	581
Dicots clade 2 (RGA-GAI)	Rosales	Rosaceae	Fragaria x ananassa	FAN22G0355	443	46	580
Dicots clade 2 (RGA-GAI)	Rosales	Rosaceae	Fragaria vesca	FvH4_4g34110	465	63	2	602						QKIEQLE
Dicots clade 2 (RGA-GAI)	Fabales	Fabaceae	Glycine max	Glyma.05G140400	55	2	517	182						QKLERLE
Dicots clade 2 (RGA-GAI)	Fabales	Fabaceae	Glycine max	Glyma.08G095800	55	2								QKLERLE
Dicots clade 2 (RGA-GAI)	Malvales	Malvaceae	Gossypium hirsutum	Gohir.A01G150200	469	62	271	196
Dicots clade 2 (RGA-GAI)	Malvales	Malvaceae	Gossypium hirsutum	Gohir.D01G143500	469	62	271	198
Dicots clade 2 (RGA-GAI)	Malvales	Malvaceae	Gossypium raimondii	Gorai.002G177000	470	62	272	198
Dicots clade 2 (RGA-GAI)	Vitales	Vitaceae	Vitis vinifera	GSVIVG01011710001	7	339	65	399	110	186
Dicots clade 2 (RGA-GAI)	Asterales	Asteraceae	Helianthus annuus	HanXRQChr08g0212091	56	348	2							QKIEHLEG
Dicots clade 2 (RGA-GAI)	Asterales	Asteraceae	Helianthus annuus	HanXRQChr12g0363901	404	66	207	293						QKIEHLEG
Dicots clade 2 (RGA-GAI)	Asterales	Asteraceae	Helianthus annuus	HanXRQChr17g0566801	64	288	202							QKIEHLE
Dicots clade 2 (RGA-GAI)	Fagales	Betulaceae	Corylus avellana	Haze_10946	67	486	288	2	177	362				QKLELLE
Dicots clade 2 (RGA-GAI)	Fagales	Betulaceae	Corylus avellana	Haze_10947	67	486	288	2	177	362				QKLELLE
Dicots clade 2 (RGA-GAI)	Cornales	Hydrangeaceae	Hydrangea macrophylla	Hma1.2p1_0330F.1_g127360	421	544	225	310	68	218				QKIEQLE
Dicots clade 2 (RGA-GAI)	Fabales	Fabaceae	Lupinus albus	Lalb_Chr07g0187691	406	63	545							QKIEQLE
Dicots clade 2 (RGA-GAI)	Fabales	Fabaceae	Lupinus albus	Lalb_Chr13g0293811	403	58	2	542						QKIEQLE
Dicots clade 2 (RGA-GAI)	Fabales	Fabaceae	Lotus japonicus	Lj3P867T15	360	34	249	164	496					QKLEHLE
Dicots clade 2 (RGA-GAI)	Fabales	Fabaceae	Lotus japonicus	Lj4g0007832	45	2	175							QKLEHLE
Dicots clade 2 (RGA-GAI)	Asterales	Asteraceae	Lactuca sativa	Lsat_1_v5_gn_3_55521	423	544	312							DKIQHLE
Dicots clade 2 (RGA-GAI)	Asterales	Asteraceae	Lactuca sativa	Lsat_1_v5_gn_4_13640	83	240	326	437	2					QKIEHLE
Dicots clade 2 (RGA-GAI)	Asterales	Asteraceae	Lactuca sativa	Lsat_1_v5_gn_8_44501	416	2	212	305	219	75				QKIEHLE
Dicots clade 2 (RGA-GAI)	Malpighiales	Euphorbiaceae	Manihot esculenta	Manes.15G130800	487	77	2	289	628
Dicots clade 2 (RGA-GAI)	Malpighiales	Euphorbiaceae	Manihot esculenta	Manes.17G080200	493	77	295	2	424	190
Magnoliidae	Magnoliales	Magnoliaceae	Magnolia biondii	MBI12_g33081_MAGBIO	71	316	230
Magnoliidae	Magnoliales	Magnoliaceae	Magnolia biondii	MBI19_g16173_MAGBIO	49	2	277
Dicots clade 2 (RGA-GAI)	Rosales	Rosaceae	Malus domestica	MD13G1022100	489	2	72	626	287
Dicots clade 2 (RGA-GAI)	Rosales	Rosaceae	Malus domestica	MD16G1023300	490	73	2	288
Dicots clade 2 (RGA-GAI)	Cucurbitales	Cucurbitaceae	Cucumis melo	MELO3C005298.2	440	67	577	2
Dicots clade 2 (RGA-GAI)	Lamiales	Phrymaceae	Erythranthe guttata	Migut.E00445	448	64	26	337	54	252	586
Dicots clade 2 (RGA-GAI)	Lamiales	Phrymaceae	Erythranthe guttata	Migut.L00250	321	395	429	362	61	534
Dicots clade 2 (RGA-GAI)	Lamiales	Phrymaceae	Erythranthe guttata	Migut.L00396	278	312
Dicots clade 2 (RGA-GAI)	Lamiales	Acanthaceae	Avicennia marina	MSTRG.13602	433	58	322	583	237
Dicots clade 2 (RGA-GAI)	Lamiales	Acanthaceae	Avicennia marina	MSTRG.2152	437	571	57	381	326	2	241
Dicots clade 2 (RGA-GAI)	Solanales	Solanaceae	Nicotiana tabacum	Nitab4.5_0005418g0080	935	236	824	393	486	1080	582	815
Dicots clade 2 (RGA-GAI)	Solanales	Solanaceae	Nicotiana tabacum	Nitab4.5_0012189g0010	439	560	328	65	584	319
Dicots clade 2 (RGA-GAI)	Proteales	Nelumbonaceae	Nelumbo nucifera	Nn3g18285	2	58	343	258	398
Dicots clade 2 (RGA-GAI)	Lamiales	Oleaceae	Olea europaea	Oeu014052.2	419	308	54	223	2					QKLEHLE
Dicots clade 2 (RGA-GAI)	Solanales	Solanaceae	Petunia axillaris	Peaxi162Scf00159g00167	419	63	308	576
Dicots clade 2 (RGA-GAI)	Fabales	Fabaceae	Phaseolus vulgaris	Phvul.003G291500	55	512	2	231						QKLERLE
Dicots clade 2 (RGA-GAI)	Malpighiales	Salicaceae	Populus trichocarpa	Potri.008G131700	452	75	2	256
Dicots clade 2 (RGA-GAI)	Malpighiales	Salicaceae	Populus trichocarpa	Potri.010G110700	454	76	2	256
Dicots clade 2 (RGA-GAI)	Fabales	Fabaceae	Pisum sativum	Psat7g082120	498	50	17	2
Dicots clade 2 (RGA-GAI)	Ranunculales	Papaveraceae	Papaver somniferum	PSO017G2515	2	82	378
Dicots clade 2 (RGA-GAI)	Ranunculales	Papaveraceae	Papaver somniferum	PSO478G3273	2	80	377
Dicots clade 2 (RGA-GAI)	Fagales	Fagaceae	Quercus lobata	QL03p033801	478	69	2	280						QKLELLE
Dicots clade 2 (RGA-GAI)	Rosales	Rosaceae	Rosa chinensis	RcHm_v2.0_Chr4g0443621	473	63	2
Dicots clade 2 (RGA-GAI)	Ericales	Ericaceae	Rhododendron simsii	Rhsim09G0064900	532	217	66	139	306	556
Dicots clade 2 (RGA-GAI)	Malpighiales	Salicaceae	Salix brachista	Sabra08G0100500	454	77	2	258
Dicots clade 2 (RGA-GAI)	Malpighiales	Salicaceae	Salix brachista	Sabra10G0080900	454	76	2	256
Dicots clade 2 (RGA-GAI)	Lamiales	Lamiaceae	Salvia bowleyana	SalBow2G0759	353	7	242	498	157					HKIEQLE (no della, short N-terminal)
Dicots clade 2 (RGA-GAI)	Cucurbitales	Cucurbitaceae	Sechium edule	Sed0005795	404	62	2	545						LKIEQLD
Dicots clade 2 (RGA-GAI)	Lamiales	Orobanchaceae	Striga asiatica	SGA_v2.0_scaffold39G15206	423	58	312	227						QKIEQL-
Dicots clade 2 (RGA-GAI)	Lamiales	Orobanchaceae	Striga asiatica	SGA_v2.0_scaffold50G18481	58	232	318	2						QKIEQLE
Dicots clade 2 (RGA-GAI)	Malpighiales	Rafflesiaceae	Sapria himalayana	SHI04556	7	144								HKLEQLE (no della, short N-terminal)
Dicots clade 2 (RGA-GAI)	Brassicales	Brassicaceae	Schrenkiella parvula	Sp2g13010	42	74	474	275	611
Dicots clade 2 (RGA-GAI)	Trochodendrales	Trochodendraceae	Trochodendron aralioides	TAR371G0673	56	320	572
Dicots clade 2 (RGA-GAI)	Trochodendrales	Trochodendraceae	Trochodendron aralioides	TAR374G1383	2	60	328	243
Dicots clade 2 (RGA-GAI)	Trochodendrales	Trochodendraceae	Trochodendron aralioides	TAR622G1258	2	326	61	27
Dicots clade 2 (RGA-GAI)	Trochodendrales	Trochodendraceae	Trochodendron aralioides	TAR629G2987	7	287	342
Dicots clade 2 (RGA-GAI)	Brassicales	Cleomaceae	Tarenaya hassleriana	THA.LOC104805072	463	600	264	102
Dicots clade 2 (RGA-GAI)	Brassicales	Cleomaceae	Tarenaya hassleriana	THA.LOC104823777	58	606	269	602
Dicots clade 2 (RGA-GAI)	Brassicales	Cleomaceae	Tarenaya hassleriana	THA.LOC104824135	463	61	264	600	160
Dicots clade 2 (RGA-GAI)	Malvales	Malvaceae	Theobroma cacao	Thecc.02G287200	468	67	270	605
Dicots clade 2 (RGA-GAI)	Brassicales	Brassicaceae	Eutrema salsugineum	Thhalv10005482m.g	77	474	275	611	2	166	47
Dicots clade 2 (RGA-GAI)	Brassicales	Brassicaceae	Eutrema salsugineum	Thhalv10007323m.g	389	16	190	526	43
Dicots clade 2 (RGA-GAI)	Fabales	Fabaceae	Trifolium pratense	TPR.G9581	371	503	51	18	6	2	196	527
Dicots clade 2 (RGA-GAI)	Celastrales	Celastraceae	Tripterygium wilfordii	TWI74G1139	457	2	60	259
Dicots clade 2 (RGA-GAI)	Celastrales	Celastraceae	Tripterygium wilfordii	TWI77G0918	455	2	61	257
Dicots clade 2 (RGA-GAI)	Lamiales	Lentibulariaceae	Utricularia gibba	unitig_699.g19476	462
Dicots clade 2 (RGA-GAI)	Lamiales	Lentibulariaceae	Utricularia gibba	unitig_699.g19538	396	2	502
Dicots clade 2 (RGA-GAI)	Lamiales	Lentibulariaceae	Utricularia gibba	unitig_8.g3994	216	2	416
Dicots clade 2 (RGA-GAI)	Fabales	Fabaceae	Vigna mungo	VMungo0251G3062	7	469	23
