# Supplementary material for: SUMOylation of rice DELLA SLR1 modulates transcriptional responses and improves yield under salt stress
Source: Planta. 2024 Nov 8;260(6):136. doi: 10.1007/s00425-024-04565-1 (PMC11549141; doi:10.1007/s00425-024-04565-1)
Supplement: Supplementary file 5 — Supplementary file5 (XLSX 5299 KB) [file 425_2024_4565_MOESM5_ESM.xlsx]

## Sheet: SLR1 vs Nipp control
	baseMean	log2FoldChange	lfcSE	stat	pvalue	padj
Os03g0707600	3338.73	1.90438	0.162586	11.713	1.09303e-31	2.11818e-27
Os12g0117700	183.327	-7.41377	0.660622	-11.2224	3.16507e-29	3.06679e-25
Os09g0448200	411.417	-1.5141	0.186067	-8.13739	4.03877e-16	2.60891e-12
Os12g0628600	3371.63	-2.69126	0.339789	-7.9204	2.36741e-15	1.14695e-11
Os01g0382000	1812.65	-3.30716	0.425701	-7.76874	7.92732e-15	2.56039e-11
Os12g0555500	2431.81	-3.17207	0.40796	-7.77544	7.51869e-15	2.56039e-11
Os03g0103200	3793.1	-2.13614	0.287386	-7.43301	1.06152e-13	2.93873e-10
Os06g0569500	585.54	-2.97885	0.413641	-7.20154	5.95352e-13	1.28192e-09
Os10g0542900	722.23	-2.07093	0.294086	-7.04194	1.89587e-12	3.62686e-09
Os10g0569400	615.084	-1.80115	0.256193	-7.03045	2.0587e-12	3.62686e-09
Os07g0122000	140.733	-4.68985	0.669875	-7.00109	2.53977e-12	4.10152e-09
Os06g0582600	791.45	-1.66901	0.238845	-6.98782	2.79187e-12	4.16182e-09
Os01g0660200	448.496	-1.85715	0.269751	-6.88469	5.79123e-12	8.01631e-09
Os01g0796000	56.1853	-3.61634	0.550687	-6.56695	5.13549e-11	5.85415e-08
Os01g0940700	652.768	-2.26744	0.354854	-6.38979	1.66113e-10	1.71304e-07
Os12g0170800	59.2712	-2.30137	0.360259	-6.38811	1.67954e-10	1.71304e-07
Os09g0449650	28.8606	-6.48637	1.02019	-6.35803	2.04361e-10	1.98016e-07
Os11g0474800	28.5211	-8.78277	1.4041	-6.25508	3.97306e-10	3.49973e-07
Os07g0129300	998.577	-2.88417	0.468007	-6.16268	7.15238e-10	6.02634e-07
Os04g0178400	26.1512	-8.65865	1.40697	-6.1541	7.55034e-10	6.09659e-07
Os02g0630650	344.443	23.3904	3.81823	6.12599	9.01188e-10	6.98565e-07
Os03g0132900	177.304	-1.68669	0.280628	-6.01041	1.85055e-09	1.3793e-06
Os07g0539900	410.538	-1.90062	0.323776	-5.87017	4.35338e-09	3.09342e-06
Os04g0644100	242.405	1.56733	0.282606	5.546	2.92273e-08	1.76999e-05
Os10g0537800	32.3688	-2.66677	0.504121	-5.28994	1.22353e-07	6.40833e-05
Os05g0425600	19.6178	7.14943	1.35521	5.27553	1.32371e-07	6.75056e-05
Os06g0591400	669.58	-1.65787	0.316006	-5.24633	1.5516e-07	7.70985e-05
Os02g0569900	129.308	-2.9665	0.583265	-5.08603	3.65643e-07	0.00015593
Os11g0587600	37.9548	-5.8529	1.2019	-4.8697	1.11766e-06	0.000401095
Os09g0272600	122.596	-1.73622	0.366569	-4.73642	2.17532e-06	0.000691073
Os06g0591200	232.517	-2.08206	0.450304	-4.62367	3.77003e-06	0.00105883
Os10g0120300	19.3217	7.34718	1.59395	4.60941	4.03813e-06	0.00110218
Os12g0143400	19.4885	5.5659	1.21625	4.57628	4.73314e-06	0.00124421
Os07g0273700	22.3323	-7.61574	1.70075	-4.47787	7.53897e-06	0.00178168
ENSRNA049465030	38.278	2.07255	0.464316	4.46366	8.05708e-06	0.00185879
Os07g0417200	42.3925	-4.03372	0.910232	-4.43153	9.35678e-06	0.00200303
Os04g0677300	28.8538	-2.76291	0.624415	-4.42481	9.65288e-06	0.00201143
Os07g0121800	36.9374	-2.26547	0.517717	-4.37588	1.20941e-05	0.00239154
Os06g0579100	353.55	-1.82411	0.418519	-4.35849	1.30961e-05	0.00253789
Os09g0472900	82.4391	-1.59697	0.367914	-4.3406	1.42092e-05	0.00268971
Os02g0111600	129.861	-1.61724	0.375826	-4.30317	1.68372e-05	0.00302119
Os06g0493100	483.908	-2.18561	0.510338	-4.28268	1.84654e-05	0.00328294
Os09g0538500	118.406	2.01544	0.475117	4.24198	2.21554e-05	0.00373347
Os12g0548401	65.8515	-2.78807	0.661567	-4.21435	2.50498e-05	0.00391484
Os02g0742900	17.7721	3.10506	0.736698	4.21484	2.4996e-05	0.00391484
Os04g0654500	27.4427	-2.84375	0.675279	-4.21122	2.53997e-05	0.00393776
Os12g0197600	114.767	-1.93462	0.463635	-4.17272	3.00982e-05	0.00445246
Os10g0178500	147.223	1.91894	0.462172	4.15199	3.29591e-05	0.0045861
Os02g0528500	49.6307	1.93224	0.465692	4.14917	3.33681e-05	0.0045861
Os04g0468600	93.2755	-2.02785	0.488662	-4.14979	3.3278e-05	0.0045861
Os05g0241400	40.8779	2.37975	0.57404	4.14563	3.38883e-05	0.0046248
Os08g0562600	858.734	-1.50749	0.368059	-4.09578	4.20741e-05	0.0052945
Os02g0163500	58.869	-1.79695	0.44051	-4.07926	4.51794e-05	0.00557663
Os01g0953400	77.2402	1.78515	0.439249	4.0641	4.82178e-05	0.0058508
Os10g0545800	53.9635	-1.5702	0.386443	-4.06321	4.84031e-05	0.0058508
Os04g0104900	91.9479	-2.78957	0.68671	-4.06222	4.86082e-05	0.0058508
Os03g0709100	47.8274	1.77145	0.436384	4.05938	4.9204e-05	0.00587116
Os01g0793300	28.5876	-4.46191	1.10314	-4.04473	5.23842e-05	0.00611538
Os03g0832500	58.3569	-1.94826	0.484263	-4.02315	5.74252e-05	0.00650785
Os01g0775400	61.0979	-1.84021	0.461548	-3.98705	6.69012e-05	0.00736636
Os01g0198000	27.4561	4.40839	1.10708	3.98199	6.83398e-05	0.00748224
Os06g0234600	69.7014	1.50866	0.381892	3.95049	7.79903e-05	0.00812103
Os05g0463100	263.25	1.72824	0.439058	3.93626	8.27624e-05	0.0083534
Os09g0549700	47.488	1.69446	0.4341	3.90338	9.48593e-05	0.00905556
Os04g0357000	55.0512	1.75546	0.451817	3.88533	0.000102192	0.00956706
Os07g0663700	86.9983	-2.38777	0.61683	-3.87104	0.000108371	0.0100006
Os03g0364700	58.9522	1.91685	0.495734	3.8667	0.00011032	0.0100844
Os07g0560400	20.531	4.66367	1.20681	3.86447	0.000111329	0.0101289
Os07g0162450	195.746	-5.68541	1.47225	-3.8617	0.0001126	0.0101966
Os07g0601900	73.2277	-1.77248	0.459665	-3.85602	0.000115249	0.0103879
Os03g0604566	137.59	1.53205	0.397841	3.85092	0.000117673	0.0105087
Os06g0708200	52.879	-1.64695	0.428553	-3.84304	0.000121518	0.0106605
Os12g0221400	104.895	-2.05213	0.535167	-3.83456	0.000125789	0.0109313
Os10g0556900	87.2034	1.58531	0.415831	3.81239	0.000137632	0.0118016
Os11g0152025	54.3918	1.79813	0.474977	3.78573	0.000153257	0.0126382
Os03g0315400	46.1596	-2.27912	0.602026	-3.78574	0.00015325	0.0126382
Os08g0256700	43.835	-1.77523	0.469954	-3.77746	0.000158439	0.0127402
Os12g0218300	29.1214	-2.7692	0.736177	-3.76159	0.000168838	0.0132466
Os01g0695200	105.214	-1.94703	0.522987	-3.72291	0.00019694	0.0146789
Os12g0247700	137.027	-4.07635	1.0974	-3.71454	0.00020357	0.0150572
Os11g0537300	55.593	-2.01943	0.5451	-3.7047	0.000211642	0.0154751
Os12g0614600	22.4126	2.30663	0.627	3.67883	0.000234308	0.0164517
Os07g0484500	48.0411	1.64709	0.448134	3.67543	0.000237447	0.0164928
Os01g0155800	24.7854	-3.22493	0.880648	-3.66199	0.000250262	0.017198
Os11g0586100	145.985	-1.78884	0.48891	-3.65883	0.000253368	0.0172451
Os04g0179200	87.8377	-2.57084	0.703418	-3.65478	0.0002574	0.0173803
Os01g0714600	52.6159	-1.9432	0.53313	-3.64489	0.000267504	0.0176778
Os10g0538200	29.9209	-2.8186	0.773618	-3.6434	0.000269064	0.0176778
Os12g0578300	33.1299	2.61527	0.717314	3.64592	0.000266441	0.0176778
Os07g0167300	38.4881	2.3446	0.643528	3.64336	0.000269103	0.0176778
Os09g0333500	29.9926	-3.22568	0.884223	-3.64805	0.000264243	0.0176778
Os06g0726100	20.4423	-3.03705	0.835753	-3.63391	0.000279154	0.0181535
Os05g0275100	65.027	-1.63007	0.449058	-3.62998	0.000283446	0.0182512
Os07g0129200	627.727	-3.27102	0.902337	-3.62505	0.000288906	0.0184776
Os01g0910200	51.078	1.90315	0.525295	3.62301	0.000291198	0.0185021
Os03g0223900	54.4974	1.60614	0.448103	3.58431	0.000337966	0.020467
Os05g0141100	21.5796	2.07112	0.578276	3.58154	0.000341577	0.020615
Os07g0557200	36.509	1.98754	0.560264	3.5475	0.000388902	0.0226316
Os08g0340900	53.4822	-2.28848	0.645239	-3.54672	0.000390059	0.0226316
Os11g0157701	43.0719	1.9129	0.540479	3.53927	0.000401241	0.022937
Os11g0552600	63.7785	1.65069	0.46815	3.52598	0.00042192	0.0235972
Os12g0443800	98.5696	-1.57189	0.445719	-3.52665	0.000420857	0.0235972
Os02g0129600	52.4399	-1.86223	0.530437	-3.51075	0.000446844	0.0246706
Os11g0641500	230.752	-2.18312	0.62338	-3.50207	0.000461661	0.0252015
Os11g0173900	28.5247	-3.42729	0.982693	-3.48766	0.000487275	0.0260576
Os12g0180800	32.7364	1.81973	0.521564	3.48898	0.000484866	0.0260576
Os02g0620800	39.7849	2.19308	0.629027	3.48647	0.000489445	0.0260576
Os01g0237750	26.2937	-3.49939	1.00769	-3.47268	0.000515292	0.0270576
Os02g0102800	42.1008	1.93579	0.559402	3.46047	0.000539237	0.0279409
Os06g0563900	78.7552	-1.75445	0.508601	-3.44955	0.000561512	0.0287872
Os07g0614600	81.3419	-2.14095	0.621247	-3.44622	0.000568487	0.0290679
Os05g0181700	53.2299	-1.7157	0.498278	-3.44325	0.000574758	0.0292342
Os12g0410050	43.9221	1.89487	0.550617	3.44136	0.00057879	0.0292856
Os04g0586500	76.71	-1.68565	0.491813	-3.42742	0.000609351	0.0300633
Os11g0514400	99.0609	-2.23922	0.655542	-3.41583	0.000635879	0.0310395
Os12g0562400	25.244	-2.7112	0.793924	-3.41494	0.000637961	0.0310629
Os12g0248600	46.3441	-1.79563	0.526965	-3.40749	0.000655638	0.031606
Os06g0295900	81.9237	1.54567	0.453885	3.40541	0.000660638	0.0316127
Os01g0838400	60.7805	1.80671	0.531598	3.39864	0.00067721	0.0321768
Os05g0312600	57.7386	-3.1569	0.929693	-3.39564	0.000684677	0.032441
Os01g0585200	36.2734	-2.55805	0.759709	-3.36714	0.000759517	0.0349269
Os08g0331800	36.0298	-1.89474	0.562778	-3.36676	0.000760572	0.0349269
Os04g0367000	52.1625	-1.52226	0.452445	-3.36453	0.000766746	0.0350701
Os05g0561800	18.9921	3.22285	0.959699	3.35818	0.000784565	0.0354761
Os01g0695800	89.3184	-2.05336	0.617935	-3.32294	0.000890728	0.0385531
Os06g0693000	20.0474	-2.54594	0.767323	-3.31795	0.000906822	0.0389009
Os03g0743500	74.9743	-1.52119	0.460257	-3.30508	0.000949486	0.0401749
Os12g0217800	65.5484	-1.91913	0.581359	-3.30111	0.000963028	0.0404398
Os06g0693300	27.9829	1.82895	0.55393	3.30177	0.000960779	0.0404398
Os04g0524400	54.0873	2.30826	0.701383	3.29101	0.000998274	0.0412945
Os03g0163500	49.7124	2.16645	0.664256	3.26146	0.00110839	0.0439253
Os03g0197200	18.0358	-2.20932	0.678159	-3.25783	0.00112269	0.0444014
Os09g0280500	48.8523	-1.90438	0.586667	-3.2461	0.00116999	0.0452559
Os02g0570500	28.3382	-1.81019	0.560262	-3.23097	0.00123369	0.0463329
Os10g0570200	96.6896	-1.67972	0.52128	-3.2223	0.00127167	0.0467204
Os06g0125000	21.1195	3.2558	1.0101	3.22323	0.00126754	0.0467204
Os02g0260200	69.112	-1.83004	0.568863	-3.21701	0.00129533	0.0471845
Os08g0484100	124.435	1.57585	0.489802	3.21732	0.00129394	0.0471845
Os04g0637300	27.3019	2.59402	0.807712	3.21156	0.00132014	0.0477296
Os02g0648300	20.0392	1.98232	0.619814	3.19824	0.00138268	0.0488959

## Sheet: SUMO1-SLR1 vs Nipp control
	baseMean	log2FoldChange	lfcSE	stat	pvalue	padj
Os12g0555500	2431.81	-5.05228	0.411461	-12.2789	1.17605e-34	2.57861e-30
Os01g0382000	1812.65	-4.92678	0.42949	-11.4712	1.84008e-30	1.34486e-26
Os06g0569500	585.54	-4.89905	0.426631	-11.4831	1.60443e-30	1.34486e-26	CYP701A8/KO1
Os12g0117700	183.327	-6.30448	0.568005	-11.0993	1.26395e-28	6.10668e-25
Os03g0707600	3338.73	1.80353	0.162617	11.0907	1.39257e-28	6.10668e-25	SLR1
Os10g0542900	722.23	-2.81559	0.296377	-9.50002	2.0985e-21	7.66862e-18
Os07g0122000	140.733	-6.05229	0.723498	-8.36531	5.99593e-17	1.8781e-13
Os07g0217600	978.784	-1.58452	0.212486	-7.45706	8.84761e-14	2.15547e-10
Os04g0179200	87.8377	-7.08022	0.956753	-7.40026	1.35918e-13	2.98014e-10
Os07g0663700	86.9983	-5.03768	0.690008	-7.30089	2.85873e-13	5.69823e-10
Os12g0628600	3371.63	-2.44213	0.339625	-7.19068	6.4468e-13	1.17794e-09
Os01g0660200	448.496	-1.86746	0.269759	-6.9227	4.43118e-12	7.4737e-09
Os10g0569400	615.084	-1.75171	0.256012	-6.84231	7.79284e-12	1.1391e-08
Os07g0129200	627.727	-6.29493	0.919344	-6.8472	7.53089e-12	1.1391e-08
Os10g0535800	82.1516	-2.3513	0.345109	-6.8132	9.54505e-12	1.30803e-08
Os12g0170800	59.2712	-2.48412	0.366146	-6.78451	1.16483e-11	1.50235e-08
Os11g0641500	230.752	-4.30849	0.640115	-6.73081	1.6872e-11	2.0552e-08
Os03g0103200	3793.1	-1.92857	0.287274	-6.71334	1.90218e-11	2.19512e-08
Os07g0129300	998.577	-3.07676	0.468338	-6.56953	5.04734e-11	5.53339e-08
Os04g0104900	91.9479	-4.80773	0.734008	-6.54997	5.75497e-11	6.00873e-08
Os11g0514400	99.0609	-4.56307	0.699585	-6.52253	6.91296e-11	6.8897e-08
Os02g0630650	344.443	24.7865	3.818	6.49201	8.46977e-11	8.07427e-08
Os12g0555000	624.559	-4.81866	0.74792	-6.44275	1.17328e-10	1.07189e-07
Os10g0537800	32.3688	-3.54455	0.552171	-6.4193	1.36906e-10	1.20072e-07
Os07g0417200	42.3925	-9.24995	1.45374	-6.36287	1.9802e-10	1.60807e-07
Os01g0940700	652.768	-2.24336	0.354757	-6.32367	2.55427e-10	2.00018e-07
Os01g0796000	56.1853	-3.41059	0.543909	-6.27051	3.59863e-10	2.72081e-07
Os04g0581100	255.297	-2.20188	0.354586	-6.20971	5.30826e-10	3.87963e-07
Os06g0591400	669.58	-1.9585	0.316667	-6.18474	6.22033e-10	4.39958e-07
Os12g0555200	732.104	-4.48177	0.738026	-6.07264	1.25822e-09	8.62114e-07
Os09g0449650	28.8606	-6.95958	1.15762	-6.01199	1.83258e-09	1.1818e-06
Os07g0539900	410.538	-1.93203	0.323855	-5.96572	2.43554e-09	1.52576e-06
Os06g0586000	94.9274	-2.32856	0.396505	-5.87272	4.28712e-09	2.61109e-06
Os02g0569900	129.308	-3.44566	0.589406	-5.84599	5.03565e-09	2.9841e-06
ENSRNA049465030	38.278	2.67126	0.457801	5.83497	5.38008e-09	3.02673e-06
Os05g0425600	19.6178	7.87833	1.35022	5.83486	5.38367e-09	3.02673e-06
Os10g0536400	356.209	-1.51672	0.261413	-5.80202	6.55225e-09	3.59162e-06
Os07g0162450	195.746	-10.5571	1.8672	-5.65399	1.56767e-08	8.38358e-06
Os11g0474800	28.5211	-6.25223	1.11564	-5.60415	2.09281e-08	1.06714e-05
Os04g0178400	26.1512	-5.88158	1.07252	-5.48389	4.16063e-08	2.07332e-05	CYP99A3
Os04g0677300	28.8538	-3.62668	0.669872	-5.41398	6.16375e-08	2.93797e-05
Os12g0221400	104.895	-2.90133	0.545193	-5.32165	1.0283e-07	4.69717e-05
Os10g0416500	119.724	-2.06161	0.391557	-5.26516	1.40066e-07	5.90594e-05
Os06g0579100	353.55	-2.19137	0.419795	-5.22008	1.78842e-07	7.26165e-05
Os06g0591200	232.517	-2.35991	0.451803	-5.22331	1.75754e-07	7.26165e-05
Os12g0508400	81.1413	-3.79229	0.741459	-5.11463	3.14354e-07	0.000123081
Os08g0168000	12.2648	-7.54155	1.48249	-5.0871	3.63583e-07	0.000139858
Os10g0178500	147.223	2.31474	0.460975	5.0214	5.1296e-07	0.000187453
Os11g0514500	182.558	-3.18914	0.63439	-5.0271	4.97956e-07	0.000187453
Os02g0570700	132.934	-5.9949	1.19374	-5.02193	5.11553e-07	0.000187453	CYP71Z7
Os01g0959200	33.0582	-2.82488	0.563	-5.01755	5.23339e-07	0.00018811
Os10g0470700	225.494	-1.51857	0.304647	-4.98469	6.2062e-07	0.000219479
Os08g0139700	720.393	-1.69756	0.344847	-4.92265	8.53812e-07	0.000297154
Os01g0944900	32.6245	-2.33332	0.47517	-4.9105	9.08452e-07	0.00031123
Os04g0149400	115.43	-1.59522	0.327365	-4.87292	1.0996e-06	0.000370919
Os07g0601900	73.2277	-2.26803	0.467336	-4.8531	1.21544e-06	0.00040198
Os10g0120300	19.3217	7.68592	1.59191	4.82811	1.37834e-06	0.000428826
Os08g0256700	43.835	-2.32882	0.484241	-4.80921	1.51529e-06	0.000455128
Os04g0654500	27.4427	-3.36556	0.701021	-4.80093	1.57929e-06	0.000461701
Os01g0237750	26.2937	-5.78679	1.21108	-4.77822	1.7685e-06	0.00049713
Os01g0940800	56.1273	-3.30662	0.691695	-4.78046	1.74895e-06	0.00049713
Os12g0143400	19.4885	5.79166	1.21453	4.76863	1.85484e-06	0.0005148
Os05g0463100	263.25	2.0846	0.438406	4.75495	1.98496e-06	0.000544028
Os08g0140300	50.0128	-3.91611	0.82499	-4.74686	2.06601e-06	0.000550807
Os09g0517200	16.6597	-7.9427	1.67477	-4.74258	2.11018e-06	0.000550807
Os04g0121800	115.062	-1.57517	0.333401	-4.72455	2.30627e-06	0.000587991
Os03g0197200	18.0358	-3.66437	0.776062	-4.72176	2.33816e-06	0.00058927
Os03g0225900	119.093	-1.63946	0.347615	-4.7163	2.40171e-06	0.000598407
Os01g0237500	59.5005	-9.6313	2.04509	-4.70946	2.4837e-06	0.000605084
Os04g0600300	43.5287	-1.88716	0.401772	-4.69711	2.63872e-06	0.000635787
Os02g0193967	37.7071	2.26503	0.485236	4.66789	3.04312e-06	0.000708111
Os04g0288100	35.1856	-3.14783	0.67415	-4.66933	3.02191e-06	0.000708111
Os08g0331800	36.0298	-2.74358	0.587967	-4.66621	3.06807e-06	0.000708111
Os11g0123066	39.6826	3.13007	0.671575	4.66078	3.1501e-06	0.000719471
Os02g0571900	15.1112	-7.66627	1.64736	-4.65368	3.26062e-06	0.000737034
Os07g0560400	20.531	5.5713	1.19981	4.64349	3.42579e-06	0.000766469
Os02g0643200	16.7768	7.17566	1.5495	4.63094	3.64002e-06	0.000806172
Os02g0570400	197.442	-5.58104	1.21718	-4.58521	4.53533e-06	0.000974918	KSL7
Os04g0178300	188.561	-5.34878	1.17119	-4.56695	4.94866e-06	0.00105344	CPS4
Os12g0491800	97.098	-10.2283	2.24597	-4.55407	5.26174e-06	0.00110932
Os09g0267300	12.5417	6.8955	1.52371	4.52545	6.02662e-06	0.00123495
Os01g0930400	222.285	-2.75508	0.612741	-4.49632	6.91403e-06	0.0013908
Os09g0272600	122.596	-1.63575	0.365561	-4.47463	7.65448e-06	0.0014985
Os11g0502700	73.3589	-1.51253	0.339544	-4.45458	8.40561e-06	0.00161668
Os07g0677500	16.4808	-7.62781	1.72804	-4.41413	1.01416e-05	0.00185567
Os01g0795000	36.9644	-4.24161	0.961994	-4.40919	1.0376e-05	0.00186478
Os04g0653700	11.3672	-6.42224	1.45915	-4.40134	1.07583e-05	0.00191777
Os01g0615100	143.185	-1.97305	0.448626	-4.398	1.09254e-05	0.00193186
Os03g0218400	180.847	-1.68293	0.383617	-4.38699	1.1493e-05	0.00198421
Os02g0569400	103.963	-5.76452	1.32493	-4.35081	1.35636e-05	0.0022702	CYP76M8
Os07g0527000	102.129	1.7301	0.400828	4.31632	1.58649e-05	0.0025767
Os12g0215950	49.0158	-3.52508	0.826879	-4.26311	2.01599e-05	0.00313493
Os01g0584900	113.953	-2.03198	0.477773	-4.25303	2.10895e-05	0.0032564
Os02g0571100	43.635	-4.80557	1.133	-4.24144	2.2209e-05	0.00333531
Os04g0535000	15.4532	7.23395	1.71573	4.21626	2.48384e-05	0.00360667
Os01g0198000	27.4561	4.63083	1.10568	4.18822	2.81151e-05	0.00390159
Os07g0218700	23.051	-5.89549	1.40865	-4.18522	2.84891e-05	0.00390408
Os11g0208100	10.4403	7.11221	1.71057	4.1578	3.21328e-05	0.00432235
Os10g0381601	80.9268	9.61244	2.31642	4.1497	3.32908e-05	0.00445082
Os01g0953400	77.2402	1.81678	0.439014	4.13831	3.49868e-05	0.00464922
Os02g0102800	42.1008	2.29454	0.556329	4.12443	3.71662e-05	0.00487967
Os01g0838400	60.7805	2.17779	0.529241	4.11494	3.87286e-05	0.00499508
Os06g0587200	16.9532	7.24078	1.75876	4.11699	3.83848e-05	0.00499508
Os04g0556400	49.687	-2.96284	0.721098	-4.1088	3.97726e-05	0.00509973
Os06g0493100	483.908	-2.09312	0.510089	-4.10344	4.07053e-05	0.00515898
Os02g0804000	69.7588	1.99171	0.487666	4.08417	4.42344e-05	0.00557405
Os02g0528500	49.6307	1.89983	0.465931	4.07749	4.55249e-05	0.00567147
Os09g0255400	34.7556	-2.83396	0.695008	-4.07759	4.55051e-05	0.00567147
Os10g0159300	362.291	1.62185	0.39807	4.07428	4.61577e-05	0.00571782
Os11g0264000	9.58255	-6.9587	1.70986	-4.06974	4.70657e-05	0.00577993
Os07g0545500	14.3905	3.92151	0.963718	4.06914	4.71863e-05	0.00577993
gene-orf288	65.8832	-9.24374	2.27573	-4.06188	4.86785e-05	0.00592959
Os09g0471500	24.1567	-2.97506	0.733208	-4.05759	4.95813e-05	0.00600619
Os03g0795200	48.4395	2.03862	0.506225	4.0271	5.64687e-05	0.00665662
Os04g0357000	55.0512	1.81668	0.45129	4.02552	5.68495e-05	0.00666568
Os01g0850550	14.4751	-4.03901	1.00399	-4.02296	5.74724e-05	0.00670287
Os04g0127500	12.6751	-7.45995	1.86302	-4.00422	6.22219e-05	0.00714282
Os06g0693000	20.0474	-3.10233	0.795329	-3.90069	9.59206e-05	0.00992054
Os01g0976500	16.535	6.83736	1.7569	3.89171	9.95409e-05	0.0101057
Os07g0260400	22.8986	-3.11069	0.79932	-3.89167	9.95547e-05	0.0101057
Os06g0724700	26.4458	2.81251	0.727312	3.86698	0.000110189	0.0109819
Os03g0422900	7.86999	7.00548	1.81427	3.86133	0.000112772	0.0111884
Os04g0488200	7.40898	6.92655	1.79962	3.8489	0.000118648	0.0115621
Os12g0217800	65.5484	-2.24565	0.585937	-3.83257	0.000126809	0.0121415
Os06g0323100	60.6286	-3.05993	0.79833	-3.83292	0.000126632	0.0121415
Os01g0585200	36.2734	-2.95129	0.770518	-3.83027	0.000128003	0.0122026
Os09g0565300	14.5344	-6.3633	1.66461	-3.82269	0.000132006	0.0124231
Os06g0586150	25.1263	-4.01621	1.05093	-3.8216	0.000132591	0.0124239
Os01g0728200	13.7535	4.94553	1.30335	3.79447	0.000147957	0.0134054
Os12g0516800	100.847	1.86496	0.491833	3.79185	0.000149529	0.0134367
Os08g0551700	9.14403	-7.05078	1.8594	-3.79196	0.000149466	0.0134367
Os12g0410050	43.9221	2.08004	0.549052	3.78842	0.000151608	0.013568
Os01g0196300	12.5454	-7.37898	1.95427	-3.77583	0.000159477	0.0140996
Os06g0708200	52.879	-1.60377	0.427923	-3.7478	0.00017839	0.0156455
Os04g0628000	40.2535	-1.91355	0.512563	-3.7333	0.000188984	0.0163136
Os01g0692400	51.2364	-7.96925	2.14226	-3.72002	0.000199208	0.0168931
Os12g0629700	38.9703	-2.64594	0.713463	-3.70858	0.000208422	0.0175047
Os09g0304800	88.1539	-3.00034	0.810588	-3.70143	0.000214386	0.0178054
Os04g0510700	45.0248	-1.85129	0.503706	-3.67533	0.000237538	0.0192007
Os11g0566800	45.1454	-1.7105	0.468186	-3.65346	0.000258733	0.0201886
Os07g0614600	81.3419	-2.27095	0.622659	-3.64718	0.000265137	0.020542
Os03g0699700	12.0642	-6.64415	1.82575	-3.63913	0.000273564	0.0209726
Os04g0180400	11.9377	-5.92033	1.62935	-3.63356	0.00027954	0.021356
Os09g0325220	7.23928	-6.79048	1.87153	-3.6283	0.000285297	0.0214372
Os11g0261600	9.17769	6.86685	1.89367	3.62622	0.000287603	0.0215221
Os06g0726100	20.4423	-3.02826	0.83619	-3.6215	0.000292899	0.0215682
Os09g0417600	94.8739	-1.71184	0.472717	-3.62129	0.000293137	0.0215682
Os02g0770100	108.869	-2.07591	0.57668	-3.59976	0.000318509	0.0231246
Os03g0421000	9.30711	-6.50097	1.80957	-3.59254	0.000327471	0.0236188
Os06g0125000	21.1195	3.59085	1.00712	3.56547	0.000363209	0.025221
Os07g0634100	10.5201	6.49961	1.82346	3.56444	0.000364638	0.025221
Os07g0677100	97.8628	-1.90146	0.533214	-3.56603	0.000362431	0.025221
Os09g0505200	21.0173	3.51632	0.989009	3.5554	0.000377407	0.0258595
Os01g0383900	25.9604	-3.04451	0.859801	-3.54094	0.000398699	0.0268981
Os11g0460700	44.5094	1.51285	0.429237	3.52452	0.000424248	0.0278505
Os02g0569000	44.4225	-2.72677	0.775453	-3.51635	0.000437521	0.0285508
Os04g0179100	12.7619	-4.53937	1.29146	-3.51492	0.000439892	0.0286204
Os06g0140200	95.9839	-1.9115	0.544592	-3.50996	0.000448175	0.0289393
Os11g0213800	21.7841	2.6868	0.766085	3.50719	0.000452867	0.0290338
Os01g0142600	16.9186	6.67455	1.90525	3.50325	0.000459626	0.0293812
Os07g0688100	76.4458	-1.53101	0.437442	-3.49992	0.000465394	0.0295775
Os01g0248500	71.6311	-1.79715	0.514507	-3.49296	0.000477707	0.0301241
Os04g0675101	16.2816	5.9756	1.71385	3.48664	0.000489126	0.0303812
Os06g0653000	26.7631	2.27975	0.65508	3.48011	0.000501213	0.0308696
Os06g0624200	15.9938	4.77232	1.37222	3.47782	0.000505513	0.0310473
Os08g0508800	100.025	-1.92793	0.554804	-3.47498	0.000510899	0.0312032
Os07g0248800	8.43077	-6.35306	1.83372	-3.46457	0.000531089	0.0320067
Os08g0536350	177.525	1.66382	0.480328	3.46393	0.000532343	0.0320067
Os06g0693300	27.9829	1.90831	0.552921	3.45133	0.000557834	0.0333272
Os01g0805400	51.3819	-1.51052	0.438426	-3.44532	0.000570393	0.0339849
Os11g0702100	10.7081	-5.18284	1.5065	-3.44033	0.000581009	0.0344303
Os03g0283900	22.6916	-2.20426	0.641174	-3.43786	0.000586337	0.0346524
Os07g0248900	41.088	-8.01198	2.33544	-3.43061	0.000602215	0.0353999
Os08g0116700	39.387	1.92872	0.563628	3.42197	0.000621694	0.0361572
Os01g0961200	60.7954	-1.86923	0.547694	-3.41292	0.000642716	0.0371825
Os08g0233400	46.2228	-2.14111	0.630444	-3.39619	0.000683299	0.0386135
Os04g0629300	55.8898	-2.47755	0.730636	-3.39095	0.000696518	0.0390779
Os04g0662600	17.6236	-4.47162	1.31832	-3.3919	0.000694091	0.0390779
Os04g0692700	83.1072	1.55625	0.458961	3.39081	0.000696865	0.0390779
Os02g0582600	33.5588	-1.84803	0.545954	-3.38495	0.000711912	0.039695
Os12g0578300	33.1299	2.42393	0.718759	3.37238	0.000745225	0.0411582
Os09g0498000	138.816	-1.87204	0.555485	-3.3701	0.000751398	0.0413948
Os11g0417800	5.55681	5.50881	1.63646	3.36628	0.000761882	0.0418672
Os07g0167300	38.4881	2.16914	0.644828	3.36391	0.000768462	0.0420783
Os10g0414700	6.76292	-5.65203	1.68228	-3.35974	0.000780158	0.042446
Os03g0728200	35.6912	-1.50433	0.449196	-3.34894	0.000811218	0.0439179
Os07g0663900	6.32628	-6.19941	1.85174	-3.34788	0.000814337	0.0439782
Os12g0218300	29.1214	-2.41798	0.725134	-3.33452	0.000854459	0.0458065
Os07g0153150	107.392	-6.59204	1.99447	-3.30516	0.000949212	0.0485948
Os07g0549300	33.3222	2.23358	0.675839	3.30491	0.000950086	0.0485948

## Sheet: SLR1 vs Nipp salt
	baseMean	log2FoldChange	lfcSE	stat	pvalue	padj
Os06g0242000	639.236	-27.3141	3.9068	-6.99143	2.72106e-12	4.5067e-09
Os01g0550800	267.659	-12.296	3.90686	-3.14728	0.00164798	0.0403212
Os07g0429700	152.346	-11.4907	3.55464	-3.2326	0.00122669	0.0328507
Os04g0390800	35.195	-8.11132	1.36579	-5.93891	2.8693e-09	1.81702e-06
Os12g0117700	304.664	-7.97089	1.00752	-7.91142	2.54465e-15	1.09578e-11
Os08g0168000	883.917	-7.30389	1.30207	-5.60945	2.02966e-08	8.14901e-06
Os04g0108600	70.3301	-7.1191	1.92423	-3.69971	0.000215844	0.00925764
Os07g0526600	126.757	-6.87201	1.31562	-5.22341	1.75656e-07	4.39773e-05
Os03g0738600	179.436	-6.38	1.91497	-3.33163	0.000863375	0.0254067
Os10g0515900	28.5232	-6.24591	1.26424	-4.94046	7.7938e-07	0.000145193
Os09g0449650	66.9015	-6.1658	0.728019	-8.46928	2.46913e-17	1.32907e-13
Os04g0341500	84.7983	-6.08629	1.62089	-3.75491	0.000173405	0.00782722
Os06g0695400	23.8624	-5.33571	1.46681	-3.63764	0.00027515	0.0108702
Os08g0167800	1000.98	-5.30723	0.850264	-6.24186	4.32387e-10	3.3249e-07
Os11g0117400	45.8201	-4.74937	0.907886	-5.23124	1.68377e-07	4.28761e-05
Os06g0242700	177.154	-4.66807	1.43683	-3.24887	0.00115866	0.0317797
Os12g0116700	17.4774	-4.56783	1.26224	-3.61883	0.000295935	0.0115222
Os01g0946700	28.1738	-4.45694	0.939298	-4.74496	2.08543e-06	0.000289687
Os10g0120300	11.9488	-4.42363	1.44757	-3.0559	0.00224389	0.0493178
Os04g0344100	3679.56	-4.36687	0.962671	-4.5362	5.72768e-06	0.000610509
Os07g0677500	59.1248	-4.3264	0.862071	-5.01861	5.20458e-07	0.00010775
Os07g0524900	16.5681	-4.28646	1.11192	-3.85499	0.000115733	0.00591927
Os12g0247700	2757.99	-4.25948	0.864758	-4.92563	8.40869e-07	0.000152487
Os04g0614500	412.65	-4.24403	1.06571	-3.98235	6.82365e-05	0.00408111
Os01g0115600	21.3892	-4.22938	0.967006	-4.37368	1.22168e-05	0.00107804
Os08g0470700	33.7455	-4.21425	1.10674	-3.8078	0.00014021	0.00667891
Os12g0458100	1498.5	-4.12492	0.436646	-9.44683	3.49259e-21	3.75994e-17
Os10g0118000	113.338	-4.09553	1.2735	-3.21596	0.0013001	0.034235
Os01g0793300	263.703	-4.03673	0.866493	-4.65869	3.1822e-06	0.000395919
Os05g0211100	26.7004	-3.99089	1.25888	-3.1702	0.00152336	0.0385423
Os03g0361500	39.6897	-3.90657	0.956657	-4.08356	4.43507e-05	0.00294727
Os07g0538300	32.4849	-3.86868	0.838021	-4.61645	3.90363e-06	0.000459285
Os01g0648600	13.8811	-3.85895	1.10842	-3.48149	0.000498629	0.0168805
Os09g0262000	389.749	-3.84439	0.999247	-3.84729	0.000119432	0.00602223
Os07g0526400	199.61	-3.78526	0.977155	-3.87375	0.000107174	0.00562906
Os01g0283700	99.2196	-3.73382	0.778407	-4.79675	1.61263e-06	0.000244518
Os08g0544400	243.736	-3.70853	1.04425	-3.55138	0.000383216	0.0140563
Os01g0216000	15.9676	-3.70371	1.13507	-3.26298	0.00110245	0.0304753
Os02g0616600	43.2669	-3.60508	0.982661	-3.6687	0.000243791	0.00999823
Os10g0142600	16.646	-3.56779	0.992523	-3.59467	0.000324803	0.0123339
Os02g0782900	16.8519	-3.37504	0.882194	-3.82574	0.000130381	0.00638008
Os12g0629700	138.994	-3.32031	0.667443	-4.97467	6.53574e-07	0.000127928
Os05g0121100	15.7814	-3.2828	0.941784	-3.48573	0.000490797	0.016747
Os07g0569550	22.3966	-3.23951	0.831183	-3.89747	9.72012e-05	0.00533888
Os11g0211800	2431.89	-3.23443	0.834339	-3.87665	0.000105906	0.00562906
Os06g0165500	22.5373	-3.09092	0.959309	-3.22202	0.00127289	0.0337106
Os10g0504900	88.2012	-3.06606	0.694619	-4.41402	1.01466e-05	0.000943578
Os04g0227000	48.7504	-3.06394	0.908443	-3.37274	0.000744255	0.0227564
Os10g0558725	15.2687	-3.03632	0.786193	-3.86205	0.000112439	0.00579168
Os12g0548401	1021.54	-2.98547	0.704205	-4.23949	2.24032e-05	0.0017669
Os11g0626700	18.6438	-2.95759	0.838668	-3.52654	0.000421033	0.0149356
Os09g0264400	85.5429	-2.93399	0.83294	-3.52245	0.000427575	0.015093
Os03g0599000	46.9748	-2.91595	0.759063	-3.84151	0.000122279	0.00612275
Os02g0121700	54.6349	-2.90642	0.547829	-5.30535	1.12457e-07	3.2284e-05
Os01g0795400	312.744	-2.89735	0.797375	-3.63361	0.000279486	0.0109948
Os06g0244000	914.021	-2.88647	0.721085	-4.00296	6.25541e-05	0.00378329
Os08g0189200	577.093	-2.8504	0.734462	-3.88094	0.000104055	0.00557315
Os11g0687100	184.17	-2.81677	0.916382	-3.07379	0.00211355	0.0472062
Os11g0278300	20.6127	-2.81144	0.880815	-3.19186	0.00141359	0.0364504
Os03g0168300	446.626	-2.76181	0.768819	-3.59227	0.000327805	0.0124196
Os07g0601900	225.646	-2.73382	0.436733	-6.25971	3.85682e-10	3.0756e-07
Os12g0473900	98.3574	-2.72344	0.62864	-4.33227	1.47577e-05	0.00125592
Os06g0726100	102.264	-2.72335	0.59037	-4.61296	3.96977e-06	0.000459533
Os07g0147550	893.785	-2.7022	0.708391	-3.81456	0.000136425	0.00656459
Os07g0290500	24.7411	-2.6861	0.848609	-3.1653	0.00154923	0.0387717
Os06g0564700	65.6988	-2.68475	0.822007	-3.26609	0.00109045	0.0303657
Os04g0689000	52.0408	-2.64347	0.685937	-3.85382	0.000116291	0.00591927
Os12g0116800	69.5184	-2.62123	0.757311	-3.46124	0.000537701	0.0177293
Os07g0664600	107.149	-2.59009	0.543849	-4.76251	1.91203e-06	0.000267324
Os10g0439924	33.4568	-2.58974	0.645847	-4.00983	6.07613e-05	0.0037061
Os12g0548700	316.945	-2.58949	0.818806	-3.16252	0.0015641	0.0389325
Os12g0441300	32.9768	-2.58544	0.76976	-3.35876	0.000782919	0.0236424
Os02g0555300	101.701	-2.5583	0.48611	-5.26281	1.41874e-07	3.79918e-05
Os03g0193300	45.0195	-2.5505	0.767206	-3.3244	0.000886078	0.0257465
Os12g0437800	660.071	-2.50214	0.693431	-3.60834	0.000308159	0.0118555
Os11g0592000	1478.9	-2.49886	0.724069	-3.45113	0.000558242	0.0182178
Os10g0118200	661.845	-2.47038	0.712711	-3.46618	0.000527915	0.0176499
Os11g0117600	222.43	-2.43347	0.550845	-4.4177	9.9757e-06	0.000937174
Os11g0702100	98.4171	-2.42195	0.505237	-4.79369	1.63741e-06	0.000246346
Os12g0559200	3282.96	-2.41952	0.365253	-6.62422	3.49081e-11	3.95582e-08
Os03g0838400	21.0507	-2.41813	0.684991	-3.53017	0.0004153	0.0149356
Os09g0344500	1383.4	-2.41548	0.421678	-5.72826	1.01467e-08	4.74931e-06
Os11g0700900	188.032	-2.41289	0.570857	-4.22679	2.3705e-05	0.00183594
Os02g0719600	403.192	-2.3962	0.536498	-4.46638	7.95532e-06	0.000788789
Os04g0345400	72.9159	-2.39519	0.612465	-3.91075	9.20114e-05	0.00513238
Os12g0508400	74.2018	-2.37993	0.52786	-4.50863	6.52466e-06	0.000672165
Os10g0542900	2052.82	-2.31811	0.380692	-6.0892	1.13477e-09	7.88152e-07
Os11g0684000	420.833	-2.30507	0.427712	-5.38932	7.07242e-08	2.22345e-05
Os07g0539900	403.667	-2.28282	0.31029	-7.35706	1.88004e-13	6.05988e-10
Os08g0433500	39.8778	-2.27509	0.674862	-3.3712	0.000748414	0.0228245
Os03g0605400	26.4315	-2.26122	0.640172	-3.5322	0.000412116	0.0148631
Os06g0493100	562.74	-2.22113	0.339322	-6.54579	5.91819e-11	5.79202e-08
Os10g0491400	138.318	-2.21769	0.437044	-5.0743	3.88923e-07	8.6329e-05
Os04g0664400	70.643	-2.21101	0.65869	-3.35668	0.00078884	0.0237214
Os11g0147150	124.363	-2.20205	0.590933	-3.7264	0.000194235	0.00862285
Os01g0108500	49.1753	-2.17989	0.480468	-4.53701	5.70577e-06	0.000610509
Os06g0207200	545.602	-2.17604	0.464908	-4.68059	2.86054e-06	0.000366609
Os10g0538200	27.7552	-2.17254	0.602114	-3.60818	0.00030835	0.0118555
Os08g0389601	46.6915	-2.16538	0.661114	-3.27536	0.00105529	0.0297855
Os02g0632800	27.1162	-2.15608	0.678095	-3.17961	0.00147474	0.0376663
Os06g0674000	61.7232	-2.14987	0.455804	-4.71666	2.3975e-06	0.000324657
Os12g0221400	167.537	-2.13053	0.600853	-3.54584	0.000391367	0.0142822
Os12g0135051	23.9417	-2.12222	0.653811	-3.24593	0.00117069	0.0318751
Os12g0564100	116.647	-2.10648	0.457905	-4.60025	4.21985e-06	0.000483285
Os12g0170800	80.798	-2.1062	0.477901	-4.40718	1.04725e-05	0.000963603
Os01g0123700	30.2546	-2.0645	0.58914	-3.50425	0.000457887	0.0159235
Os04g0468600	73.0563	-2.05999	0.544573	-3.78276	0.000155101	0.00718166
Os04g0310400	47.3758	-2.05702	0.568748	-3.61676	0.000298315	0.0115807
Os10g0477600	159.907	-2.03449	0.465132	-4.374	1.21993e-05	0.00107804
Os11g0592100	213.306	-2.0304	0.414098	-4.9032	9.429e-07	0.000165923
Os04g0127300	530.606	-2.0236	0.349851	-5.78418	7.28658e-09	4.02275e-06
Os07g0677100	461.099	-2.02328	0.384549	-5.26145	1.42926e-07	3.79918e-05
Os03g0103200	5441.29	-2.01486	0.361125	-5.5794	2.41346e-08	9.11652e-06
Os11g0212900	150.219	-1.99811	0.492381	-4.05806	4.9483e-05	0.00322854
Os07g0694300	369.353	-1.99675	0.418227	-4.77434	1.803e-06	0.000258802
Os01g0124000	5280.88	-1.98239	0.289892	-6.83838	8.00928e-12	1.0778e-08
Os01g0127600	570.597	-1.97449	0.342299	-5.76832	8.00658e-09	4.29181e-06
Os05g0360400	35.2173	-1.96477	0.539126	-3.64436	0.000268054	0.0106681
Os01g0609300	221.576	-1.91212	0.54873	-3.48463	0.00049281	0.0167891
Os03g0132900	287.336	-1.91126	0.340795	-5.60825	2.04378e-08	8.14901e-06
Os01g0713200	425.652	-1.89621	0.291127	-6.51336	7.34894e-11	6.87957e-08
Os06g0581500	179.414	-1.89588	0.350105	-5.41517	6.12298e-08	1.99748e-05
Os11g0592200	3699.46	-1.88651	0.410953	-4.59059	4.42003e-06	0.000500882
Os07g0643800	80.5003	-1.88349	0.609328	-3.09109	0.0019942	0.0456557
Os04g0659300	2883.7	-1.8651	0.372601	-5.00563	5.56784e-07	0.000113095
Os05g0102000	428.554	-1.86339	0.346062	-5.38457	7.26169e-08	2.23359e-05
Os06g0105700	140.175	-1.85885	0.377698	-4.92153	8.58717e-07	0.000154075
Os01g0564300	90.6658	-1.84881	0.471899	-3.91781	8.93565e-05	0.00501729
Os04g0518400	205.296	-1.82444	0.495092	-3.68505	0.000228656	0.00957821
Os08g0356700	128.843	-1.82082	0.411911	-4.42042	9.851e-06	0.000937174
Os03g0348200	151.56	-1.79284	0.422685	-4.24154	2.21987e-05	0.0017572
Os06g0352200	161.62	-1.77371	0.547936	-3.23708	0.00120762	0.0324609
Os09g0545300	45.5146	-1.74617	0.440086	-3.9678	7.25407e-05	0.00429086
Os12g0222300	330.187	-1.74113	0.24773	-7.02835	2.08993e-12	3.74985e-09
Os10g0570200	85.9006	-1.73392	0.520903	-3.32868	0.000872576	0.025487
Os01g0944700	2022.74	-1.73041	0.347309	-4.98232	6.28252e-07	0.0001241
Os08g0395700	1382.24	-1.72327	0.323686	-5.3239	1.01567e-07	2.95517e-05
Os12g0289600	76.827	-1.72241	0.43026	-4.00319	6.24937e-05	0.00378329
Os06g0591200	219.247	-1.70687	0.367146	-4.64903	3.33508e-06	0.000405692
Os10g0469700	260.497	-1.70135	0.373615	-4.55375	5.26974e-06	0.000570164
Os03g0288000	229.691	-1.69885	0.397607	-4.27267	1.93143e-05	0.00156498
Os11g0227100	91.3499	-1.69141	0.532393	-3.17699	0.00148814	0.0377985
Os04g0370100	61.0134	-1.68947	0.521669	-3.23859	0.00120123	0.0323296
Os07g0543500	225.634	-1.68833	0.441876	-3.82082	0.00013301	0.00647926
Os09g0538000	8832.62	-1.68749	0.304165	-5.54795	2.89045e-08	1.073e-05
Os03g0197200	32.3106	-1.67707	0.500343	-3.35185	0.000802741	0.0241057
Os02g0164000	142.6	-1.66883	0.360587	-4.62809	3.69045e-06	0.000439
Os09g0417600	136.738	-1.66473	0.498641	-3.33852	0.000842245	0.0251169
Os10g0552400	213.506	-1.65363	0.341048	-4.84867	1.24295e-06	0.000199716
Os05g0546300	316.409	-1.64425	0.239806	-6.85659	7.05247e-12	1.01231e-08
Os10g0180800	220.872	-1.63498	0.396113	-4.12756	3.66638e-05	0.00255088
Os07g0687400	181.171	-1.63251	0.41903	-3.89592	9.78263e-05	0.00534594
Os02g0667500	416.178	-1.62987	0.419803	-3.88246	0.000103404	0.00555662
Os10g0558700	176.433	-1.62967	0.496327	-3.28346	0.00102541	0.0292039
Os08g0434632	173.936	-1.61134	0.446839	-3.60609	0.000310844	0.0119088
Os01g0124100	373.317	-1.59944	0.362742	-4.4093	1.03704e-05	0.000958305
Os03g0251000	5976.01	-1.58987	0.329265	-4.82855	1.37532e-06	0.000216146
Os08g0556200	494.89	-1.58649	0.355273	-4.46555	7.98644e-06	0.000788789
Os01g0940700	1126.91	-1.58066	0.262363	-6.02469	1.6943e-09	1.14e-06
Os10g0569400	925.848	-1.56973	0.324889	-4.8316	1.35439e-06	0.000214422
Os06g0317200	407.454	-1.56205	0.371108	-4.20916	2.56321e-05	0.00194325
Os12g0218100	153.771	-1.5618	0.433984	-3.59876	0.000319739	0.0122062
Os01g0725400	56.4617	-1.56123	0.409991	-3.80796	0.000140121	0.00667891
Os01g0949700	133.104	-1.55872	0.387804	-4.01935	5.83579e-05	0.00364204
Os01g0660200	637.077	-1.54724	0.319982	-4.83541	1.32875e-06	0.00021192
Os04g0229100	122.432	-1.53391	0.402352	-3.81237	0.000137643	0.00660043
Os08g0343000	57.3863	-1.52467	0.44624	-3.41671	0.000633836	0.0200105
Os10g0522400	82.0728	1.50435	0.43199	3.48238	0.000496987	0.0168514
Os01g0198900	186.685	1.50815	0.410268	3.67602	0.000236905	0.00978876
Os01g0111100	150.539	1.51851	0.483694	3.1394	0.00169297	0.0409105
Os02g0612000	390.08	1.52013	0.368563	4.12448	3.71576e-05	0.00256423
Os08g0506500	186.752	1.5233	0.364402	4.18028	2.91148e-05	0.00213949
Os01g0664000	189.074	1.52437	0.372638	4.09076	4.29959e-05	0.00286608
Os03g0835150	1212.11	1.52511	0.326102	4.67679	2.91401e-06	0.000369069
Os02g0731900	113.472	1.52885	0.391601	3.9041	9.45752e-05	0.0052347
Os04g0569300	73.7364	1.5315	0.476393	3.21479	0.00130542	0.034235
Os03g0254000	242.103	1.53251	0.320242	4.78547	1.70586e-06	0.000249856
Os04g0475600	222.703	1.5405	0.390447	3.94548	7.96411e-05	0.00459719
Os01g0881300	1561.93	1.54209	0.414514	3.72023	0.000199038	0.00872492
Os05g0170800	1824.58	1.54403	0.303707	5.08395	3.69671e-07	8.29103e-05
Os03g0696300	618.32	1.5457	0.441776	3.49882	0.000467314	0.0161764
Os12g0611700	454.367	1.55307	0.405491	3.83009	0.000128094	0.00631119
Os01g0869200	113.996	1.55864	0.425347	3.6644	0.000247916	0.0100563
Os01g0756900	329.847	1.56061	0.374103	4.17159	3.02478e-05	0.00218545
Os08g0472800	128.335	1.56848	0.4511	3.477	0.00050705	0.0171117
Os05g0568100	396.095	1.57111	0.402783	3.90063	9.5944e-05	0.00529684
Os04g0623800	7271.45	1.5713	0.286726	5.48014	4.24992e-08	1.45246e-05
Os01g0271400	392.507	1.57152	0.429249	3.6611	0.000251136	0.0101162
Os01g0814100	521.232	1.57253	0.242366	6.48824	8.68435e-11	7.79094e-08
Os04g0601800	1256.9	1.57452	0.374396	4.2055	2.6051e-05	0.0019612
Os03g0284500	108.13	1.58516	0.509263	3.11266	0.00185407	0.0436284
Os04g0454200	54.0418	1.58581	0.507207	3.12655	0.00176872	0.0421265
Os01g0917300	103.003	1.59612	0.452603	3.52653	0.000421048	0.0149356
Os02g0625300	413.672	1.5972	0.407529	3.91922	8.88366e-05	0.00501729
Os11g0451700	308.042	1.59803	0.435056	3.67316	0.000239567	0.00984373
Os03g0278400	93.8836	1.60296	0.485909	3.29888	0.000970714	0.0279418
Os03g0241600	384.267	1.60317	0.366228	4.3775	1.20046e-05	0.00106806
Os05g0161200	417.412	1.60327	0.462998	3.4628	0.000534584	0.0177079
Os07g0673550	441.194	1.61404	0.393116	4.10577	4.02971e-05	0.00272842
Os04g0478000	220.412	1.61406	0.447908	3.60354	0.00031391	0.012005
Os10g0554900	249.363	1.61791	0.41547	3.89417	9.85365e-05	0.00535755
Os02g0638400	126.126	1.61852	0.46285	3.49685	0.00047079	0.0162445
Os04g0676400	143.749	1.61978	0.331117	4.89188	9.98795e-07	0.000169202
Os01g0974400	190.337	1.62349	0.435932	3.72419	0.000195942	0.00866426
Os03g0399800	503.026	1.62722	0.317116	5.13131	2.87735e-07	6.80794e-05
Os04g0580300	223.207	1.62751	0.453634	3.58772	0.000333576	0.0125783
Os07g0467200	746.307	1.63016	0.341921	4.76766	1.86375e-06	0.000262278
Os03g0177000	163.817	1.63088	0.433704	3.76035	0.000169675	0.00770734
Os03g0337500	98.2925	1.63122	0.463401	3.5201	0.000431379	0.0151778
Os02g0525100	909.345	1.63147	0.463934	3.5166	0.000437116	0.0153283
Os06g0299100	63.4973	1.63212	0.455271	3.58495	0.000337139	0.0126905
Os05g0110100	2804.59	1.63577	0.327877	4.98896	6.0705e-07	0.000121022
Os08g0510400	164.132	1.6363	0.348092	4.70078	2.59168e-06	0.000340253
Os05g0508300	585.255	1.64008	0.417226	3.93093	8.46186e-05	0.00480719
Os02g0302700	238.631	1.64456	0.383083	4.29296	1.76304e-05	0.00147132
Os01g0179800	625.375	1.64503	0.321203	5.12147	3.03155e-07	7.09483e-05
Os03g0306800	781.393	1.64662	0.3367	4.89048	1.00589e-06	0.000169202
Os03g0409100	413.999	1.64682	0.395964	4.15902	3.19616e-05	0.00228626
Os08g0433600	602.567	1.6509	0.483925	3.41147	0.000646137	0.0203095
Os01g0931200	139.372	1.6564	0.464281	3.56767	0.000360165	0.0133614
Os08g0504500	461.799	1.65961	0.374437	4.43227	9.32456e-06	0.000912578
Os04g0483500	413.812	1.66165	0.434128	3.82756	0.000129417	0.00634735
Os02g0672700	475.676	1.66265	0.353287	4.70622	2.52354e-06	0.000337481
Os06g0503400	2553.83	1.66886	0.322226	5.17916	2.22889e-07	5.45343e-05
Os12g0447000	28.9349	1.67288	0.526579	3.17688	0.0014887	0.0377985
Os03g0249100	275.875	1.67574	0.35517	4.71814	2.38015e-06	0.000324348
Os03g0219900	711.284	1.68668	0.34418	4.90057	9.55576e-07	0.000165923
Os10g0155400	37.1003	1.69132	0.540749	3.12774	0.00176158	0.0420494
Os06g0284500	268.447	1.69155	0.368823	4.58634	4.51077e-06	0.000508488
Os07g0606800	348.946	1.69575	0.372112	4.5571	5.18655e-06	0.000566861
Os03g0115000	314.872	1.69606	0.542804	3.12462	0.00178033	0.0423093
Os09g0513700	94.3355	1.70009	0.473332	3.59175	0.000328471	0.0124196
Os01g0740650	112.684	1.70511	0.557995	3.05578	0.00224474	0.0493178
Os02g0718600	643.666	1.71466	0.408902	4.19332	2.74907e-05	0.00203832
Os09g0286600	1010.18	1.71977	0.444361	3.8702	0.000108745	0.00565553
Os05g0539900	60.0056	1.72689	0.503238	3.43156	0.000600125	0.0191711
Os07g0622900	95.1625	1.73512	0.392111	4.42506	9.64142e-06	0.000930894
Os07g0544800	5346.58	1.73618	0.3721	4.6659	3.07274e-06	0.000384646
Os08g0310100	273.845	1.73862	0.501748	3.46512	0.000529991	0.0176918
Os06g0704700	258.466	1.73907	0.453548	3.83436	0.00012589	0.00624547
Os10g0573700	107.684	1.74105	0.550141	3.16474	0.00155223	0.0387717
Os01g0612200	344.718	1.74464	0.33093	5.27192	1.35005e-07	3.72665e-05
Os05g0353500	58.1162	1.74657	0.504285	3.46346	0.00053328	0.0177037
Os05g0391600	161.739	1.74799	0.448417	3.89813	9.69385e-05	0.00533806
Os01g0281600	215.998	1.75676	0.485288	3.62003	0.000294572	0.0115108
Os07g0249800	69.0992	1.75717	0.538488	3.26316	0.00110178	0.0304753
Os04g0401700	70.4722	1.75967	0.421726	4.17255	3.01205e-05	0.00218358
Os01g0183000	87.4925	1.76127	0.46891	3.75609	0.000172588	0.00780672
Os05g0182201	104.979	1.76172	0.508685	3.46328	0.000533636	0.0177037
Os05g0461600	51.7113	1.76368	0.538848	3.27306	0.00106389	0.0299825
Os03g0184550	62.9429	1.76575	0.494672	3.56954	0.00035761	0.0133213
Os03g0345901	65.4528	1.76591	0.57198	3.08737	0.00201938	0.0459613
Os11g0463700	129.507	1.76749	0.465689	3.79543	0.00014739	0.00693163
Os01g0770000	509.936	1.7723	0.321948	5.50491	3.69351e-08	1.33199e-05
Os03g0269900	279.595	1.7813	0.515625	3.45463	0.00055104	0.018086
Os04g0578400	151.004	1.78488	0.580462	3.07494	0.00210546	0.0471233
Os01g0220200	441.496	1.79057	0.487328	3.67425	0.000238545	0.0098205
Os03g0292200	215.823	1.79123	0.463037	3.86843	0.000109537	0.00566608
Os12g0477400	97.883	1.79272	0.486754	3.68302	0.000230488	0.0095989
Os01g0882500	215.118	1.79532	0.40745	4.40623	1.05186e-05	0.000963724
Os12g0516800	117.935	1.79777	0.308385	5.82961	5.55577e-09	3.14793e-06
Os03g0161400	70.295	1.79951	0.575177	3.12863	0.00175626	0.041969
Os01g0392600	53.4531	1.80116	0.513651	3.50659	0.000453891	0.0158135
Os01g0152700	261.624	1.80152	0.494661	3.64192	0.000270615	0.0107304
Os10g0502500	821.431	1.81099	0.382044	4.74026	2.13443e-06	0.000294593
Os05g0232700	135.944	1.8118	0.409061	4.42918	9.45933e-06	0.000921579
Os04g0412800	50.431	1.81366	0.577533	3.14035	0.00168744	0.0409105
Os01g0796700	96.3983	1.81863	0.406623	4.47252	7.7305e-06	0.000774164
Os12g0169000	317.719	1.82153	0.348267	5.23027	1.69266e-07	4.28761e-05
Os04g0376300	1359.85	1.82294	0.433955	4.20077	2.66013e-05	0.00199565
Os04g0136700	858.617	1.84241	0.350571	5.25545	1.47661e-07	3.87718e-05
Os02g0117900	44.955	1.84305	0.517453	3.56177	0.000368358	0.013604
Os01g0949300	201.549	1.84623	0.400107	4.61433	3.94358e-06	0.000459533
Os08g0524400	144.331	1.84764	0.469703	3.93364	8.36674e-05	0.00477709
Os04g0276600	64.5533	1.84815	0.542894	3.40426	0.000663431	0.0208226
Os05g0205000	48.0207	1.84966	0.574304	3.2207	0.00127879	0.033825
Os01g0234700	87.2507	1.85018	0.571086	3.23976	0.0011963	0.0322775
Os03g0850000	260.959	1.85168	0.478718	3.86799	0.000109737	0.00566608
Os01g0678600	3640.15	1.85504	0.42454	4.36953	1.24516e-05	0.00109427
Os07g0613500	83.141	1.8561	0.46254	4.01285	5.9991e-05	0.00367996
Os05g0514400	217.858	1.85944	0.609463	3.05094	0.00228127	0.0498545
Os11g0552000	69.8151	1.86422	0.547737	3.40349	0.000665303	0.020851
Os03g0694700	77.4579	1.87595	0.490608	3.82372	0.000131453	0.00641792
Os02g0178100	1259.01	1.87964	0.360589	5.21269	1.86118e-07	4.6061e-05
Os04g0585700	114.318	1.88377	0.475576	3.96103	7.46274e-05	0.00437821
Os02g0110600	37.5772	1.88466	0.584903	3.22217	0.00127223	0.0337106
Os03g0659300	138.969	1.88488	0.545781	3.45355	0.000553254	0.0181311
Os06g0711900	315.511	1.88569	0.349426	5.39655	6.79361e-08	2.18318e-05
Os04g0658800	100.278	1.89043	0.446581	4.23313	2.3046e-05	0.00180438
Os01g0149400	183.541	1.89497	0.589422	3.21497	0.00130459	0.034235
Os03g0239000	254.177	1.89617	0.535927	3.53811	0.000402996	0.014583
Os01g0675700	999.806	1.899	0.436249	4.35301	1.3428e-05	0.00116306
Os06g0525200	58.8545	1.90048	0.553731	3.43214	0.00059884	0.0191584
Os10g0486100	233.574	1.91645	0.475452	4.03079	5.55885e-05	0.00353061
Os05g0112800	48.2741	1.9178	0.562012	3.41238	0.000643976	0.0202711
Os08g0117100	257.842	1.92572	0.428382	4.49534	6.94602e-06	0.000705447
Os03g0707600	5032.6	1.93005	0.263203	7.33294	2.25159e-13	6.05988e-10
Os01g0964900	170.227	1.93542	0.488984	3.95805	7.55646e-05	0.00440916
Os06g0603000	677.743	1.94261	0.356189	5.45388	4.92824e-08	1.65797e-05
Os04g0481300	153.436	1.94431	0.527903	3.68309	0.000230427	0.0095989
Os12g0204500	256.032	1.94864	0.425852	4.57587	4.74253e-06	0.000526348
Os07g0638100	211.367	1.95327	0.529639	3.68793	0.000226083	0.00949619
Os02g0635800	81.322	1.9693	0.471057	4.1806	2.90735e-05	0.00213949
Os01g0314800	695.981	1.97021	0.472644	4.16848	3.06634e-05	0.00220808
Os11g0585700	224.277	1.97053	0.483658	4.07423	4.61666e-05	0.0030585
Os12g0508266	68.6608	1.971	0.627508	3.14099	0.00168375	0.0409105
Os01g0762300	98.354	1.9763	0.41185	4.79859	1.59784e-06	0.000243993
Os05g0477900	963.468	1.98085	0.402188	4.92519	8.42784e-07	0.000152487
Os07g0240600	62.2377	1.98282	0.46228	4.28922	1.79299e-05	0.00148481
Os05g0571400	1044.57	1.98454	0.436445	4.54706	5.43993e-06	0.000585635
Os09g0503100	236.907	1.98479	0.480381	4.1317	3.6009e-05	0.00254339
Os06g0235500	39.5035	1.98983	0.578078	3.44215	0.000577115	0.0187137
Os09g0454100	251.704	1.9936	0.456896	4.36335	1.28087e-05	0.00112107
Os09g0284300	97.29	2.00163	0.542252	3.69133	0.000223084	0.00941806
Os03g0313800	92.8211	2.00315	0.514482	3.89353	9.87953e-05	0.00535809
Os06g0638500	58.5804	2.00959	0.634419	3.16761	0.00153698	0.0386713
Os10g0446100	36.3306	2.0099	0.544196	3.69334	0.000221324	0.00938055
Os01g0640700	157.019	2.01838	0.565753	3.5676	0.000360264	0.0133614
Os03g0182800	21.6456	2.02625	0.648829	3.12294	0.00179055	0.0425054
Os05g0337400	500.737	2.03478	0.356946	5.70051	1.19448e-08	5.47201e-06
Os11g0636600	46.4901	2.03501	0.559842	3.63497	0.000278008	0.010963
Os08g0235800	67.8024	2.03999	0.62157	3.282	0.00103075	0.0293171
Os06g0601500	27.7525	2.04009	0.640861	3.18336	0.00145577	0.0373144
Os07g0625800	118.182	2.04014	0.420341	4.85354	1.2128e-06	0.000197824
Os03g0800500	292.247	2.0421	0.504218	4.05003	5.12113e-05	0.0033112
Os07g0252800	73.1027	2.04404	0.469703	4.35177	1.35045e-05	0.00116306
Os11g0215100	184.096	2.04642	0.344043	5.94813	2.71219e-09	1.76958e-06
Os05g0429500	453.232	2.06862	0.452334	4.57321	4.80304e-06	0.000530329
Os03g0279600	449.017	2.07882	0.445017	4.67133	2.99263e-06	0.000376808
Os08g0269600	45.1581	2.08409	0.493728	4.22112	2.4309e-05	0.00186927
Os01g0629750	58.8799	2.08757	0.632619	3.29988	0.000967256	0.0278795
Os07g0243200	51.4313	2.09517	0.506316	4.13807	3.50247e-05	0.00248883
Os08g0503700	324.169	2.09614	0.443142	4.73019	2.2431e-06	0.00030762
Os12g0541700	139.318	2.09717	0.45456	4.61364	3.95686e-06	0.000459533
Os08g0230000	250.641	2.09996	0.428877	4.89641	9.76026e-07	0.000166784
Os10g0181600	2071.9	2.10044	0.385933	5.44249	5.25409e-08	1.7404e-05
Os02g0246900	264.406	2.10469	0.468063	4.4966	6.90474e-06	0.000704578
Os10g0505900	95.994	2.10663	0.569663	3.69803	0.000217276	0.00926446
Os09g0460400	80.5789	2.12417	0.620794	3.4217	0.000622306	0.0197042
Os04g0628900	43.3998	2.12585	0.559206	3.80156	0.000143789	0.00680423
Os08g0490100	57.8583	2.139	0.433017	4.93975	7.82241e-07	0.000145193
Os03g0595800	599.817	2.14436	0.389598	5.50404	3.71183e-08	1.33199e-05
Os06g0153600	66.0456	2.14793	0.605051	3.55	0.000385229	0.0141061
Os08g0549600	83.5129	2.14816	0.634672	3.38468	0.000712626	0.0220451
Os12g0174200	42.6104	2.14961	0.67847	3.16832	0.00153322	0.0386713
Os02g0106600	225.558	2.15133	0.584415	3.68116	0.000232172	0.00963589
Os10g0213100	611.536	2.16831	0.377009	5.75135	8.85349e-09	4.33238e-06
Os11g0153300	93.8512	2.17516	0.538453	4.03964	5.3534e-05	0.0034203
Os04g0504700	269.532	2.17615	0.542442	4.01176	6.0268e-05	0.00368645
Os07g0656700	627.732	2.17746	0.455195	4.78358	1.72204e-06	0.000250521
Os04g0429900	45.2465	2.18674	0.690337	3.16764	0.00153683	0.0386713
Os03g0229500	127.053	2.19645	0.533342	4.11828	3.81717e-05	0.00261744
Os03g0397600	21.0225	2.19875	0.719311	3.05675	0.00223751	0.04931
Os08g0339200	71.8895	2.20048	0.483063	4.55526	5.23208e-06	0.000568949
Os02g0717100	111.823	2.20767	0.516723	4.27244	1.93342e-05	0.00156498
Os08g0405700	116.664	2.20815	0.569821	3.87516	0.000106556	0.00562906
Os09g0448500	21.3427	2.2093	0.705648	3.13089	0.0017428	0.041833
Os01g0276900	138.889	2.21817	0.527396	4.20589	2.60055e-05	0.0019612
Os05g0582000	116.943	2.22002	0.626591	3.54302	0.000395573	0.014387
Os10g0413101	136.288	2.22156	0.704727	3.15236	0.00161955	0.0397611
Os06g0301500	254.036	2.22987	0.504035	4.42403	9.68749e-06	0.000931166
Os04g0568600	138.838	2.23824	0.683371	3.2753	0.00105552	0.0297855
Os06g0641866	110.473	2.25723	0.499935	4.51504	6.33059e-06	0.000655307
Os12g0290200	42.6162	2.27552	0.563758	4.03634	5.42919e-05	0.00345846
Os03g0843400	1366.61	2.27552	0.360245	6.31659	2.67403e-10	2.21441e-07
Os10g0562000	43.237	2.27839	0.581596	3.91747	8.94821e-05	0.00501729
Os01g0349600	213.173	2.27955	0.484804	4.70201	2.57615e-06	0.000340253
Os08g0521800	1296.93	2.28488	0.721422	3.16718	0.00153924	0.0386713
Os06g0133400	44.7743	2.30843	0.549892	4.19797	2.69314e-05	0.00200644
Os01g0179600	325.267	2.31375	0.458505	5.0463	4.50447e-07	9.69858e-05
Os01g0627800	61.9842	2.32802	0.528924	4.40142	1.07543e-05	0.00098115
Os06g0484500	118.675	2.33852	0.542465	4.31092	1.62578e-05	0.00137273
Os02g0775300	168.176	2.34271	0.354567	6.60724	3.91552e-11	4.21016e-08
Os04g0423100	61.8658	2.3524	0.645818	3.6425	0.000269999	0.0107258
Os05g0439400	70.3536	2.37225	0.673193	3.52388	0.000425284	0.0150605
Os09g0328800	25.6931	2.37279	0.763305	3.10857	0.00187994	0.0439013
Os12g0233200	18.8692	2.37419	0.768821	3.0881	0.00201443	0.0459456
Os03g0231400	77.9152	2.37814	0.648388	3.66777	0.000244679	0.0100156
Os04g0387000	19.4124	2.37888	0.753916	3.15536	0.00160301	0.0396262
Os07g0543100	63.6445	2.38065	0.627968	3.79103	0.000150025	0.00702215
Os09g0416900	82.1714	2.38825	0.495685	4.81809	1.44941e-06	0.000222909
Os08g0557200	44.7038	2.39244	0.677992	3.52872	0.00041758	0.0149356
Os12g0541000	181.188	2.3931	0.463961	5.15798	2.49631e-07	5.97201e-05
Os02g0771700	230.735	2.40046	0.596675	4.02306	5.7447e-05	0.00359562
Os10g0165400	168.925	2.40379	0.59967	4.00853	6.1099e-05	0.00371617
Os06g0236300	77.7561	2.40416	0.772153	3.11358	0.00184834	0.0435413
Os03g0826200	781.894	2.41347	0.467452	5.16305	2.42963e-07	5.8778e-05
Os02g0219800	358.097	2.42285	0.452112	5.35897	8.36994e-08	2.50296e-05
Os03g0136600	37.3654	2.42467	0.620981	3.90459	9.43867e-05	0.0052347
Os10g0502600	154.726	2.4258	0.490427	4.9463	7.56392e-07	0.000142859
Os08g0545700	1220	2.4276	0.421677	5.75703	8.56091e-09	4.29181e-06
Os01g0667800	36.16	2.42833	0.630991	3.84843	0.000118875	0.00602223
Os02g0652000	51.5719	2.43089	0.782523	3.10648	0.00189331	0.0440702
Os09g0488000	131.218	2.43611	0.491911	4.95234	7.33271e-07	0.000140965
Os07g0673000	178.871	2.45146	0.684464	3.58157	0.000341531	0.0128333
Os05g0386800	39.4072	2.45838	0.634451	3.87481	0.000106707	0.00562906
Os11g0454200	333.577	2.45885	0.575201	4.27476	1.91342e-05	0.00156498
Os12g0137100	160.802	2.45895	0.387428	6.34686	2.19756e-10	1.89263e-07
Os09g0530300	274.037	2.47185	0.405697	6.09285	1.10921e-09	7.88152e-07
Os01g0256500	5329.55	2.48301	0.711128	3.49165	0.000480054	0.0164849
Os06g0354600	20.6833	2.49146	0.793153	3.1412	0.00168255	0.0409105
Os05g0419000	485.633	2.49287	0.77088	3.2338	0.00122154	0.0327535
Os11g0425600	841.69	2.49839	0.423566	5.89847	3.66887e-09	2.25698e-06
Os02g0539500	30.1606	2.50849	0.711194	3.52715	0.000420055	0.0149356
Os10g0173000	872.258	2.53191	0.746891	3.38993	0.000699094	0.0217517
Os05g0500500	70.0147	2.53711	0.516305	4.91398	8.9244e-07	0.000158803
Os02g0308800	1273	2.54229	0.446309	5.69625	1.22474e-08	5.49373e-06
Os01g0212900	23.8267	2.55159	0.723227	3.52806	0.00041862	0.0149356
Os05g0217800	7582.9	2.58998	0.800336	3.23611	0.00121169	0.0325297
Os10g0474800	80.53	2.59038	0.533645	4.85412	1.2092e-06	0.000197824
Os06g0554600	264.549	2.59847	0.543868	4.77775	1.77263e-06	0.000256151
Os03g0196600	235.092	2.62122	0.537825	4.87374	1.09503e-06	0.000181362
Os09g0498500	41.0341	2.63235	0.59148	4.45044	8.56937e-06	0.000842498
Os08g0235550	142.431	2.63485	0.573648	4.59316	4.36588e-06	0.000497364
Os03g0395801	29.8557	2.63781	0.75991	3.47121	0.000518118	0.0174034
Os02g0200300	46.9796	2.64015	0.56031	4.71193	2.45376e-06	0.0003302
Os03g0729700	48.6793	2.64796	0.471982	5.6103	2.01977e-08	8.14901e-06
Os06g0130800	3786.94	2.65541	0.605385	4.38632	1.15282e-05	0.00102993
Os05g0568300	130.219	2.65595	0.536799	4.94774	7.50793e-07	0.000142859
Os07g0421800	19.416	2.65672	0.774475	3.43036	0.000602789	0.0192276
Os01g0948200	184.013	2.67263	0.389097	6.86879	6.47478e-12	9.95775e-09
Os12g0455100	22.1165	2.68046	0.723907	3.70277	0.000213261	0.00916511
Os05g0197300	29.7426	2.70294	0.883382	3.05977	0.0022151	0.0489433
Os08g0462900	15.7809	2.71	0.835005	3.24549	0.0011725	0.0318751
Os08g0241900	24.3737	2.71864	0.716711	3.79322	0.000148707	0.00697564
Os01g0732300	61.0117	2.72233	0.557761	4.88082	1.05644e-06	0.000176327
Os03g0431100	1716.72	2.72367	0.719707	3.78442	0.000154068	0.00716468
Os07g0243150	1870.08	2.7304	0.661699	4.12634	3.68576e-05	0.00255171
Os07g0589000	368.661	2.73327	0.522551	5.23063	1.6893e-07	4.28761e-05
Os08g0115200	19.407	2.7566	0.877889	3.14003	0.00168932	0.0409105
Os09g0242800	39.3829	2.75761	0.719373	3.83336	0.000126406	0.00625668
Os04g0477000	20.6733	2.75773	0.738115	3.73618	0.000186836	0.00832871
Os03g0860600	235.027	2.7599	0.48092	5.73879	9.53565e-09	4.56249e-06
Os08g0485000	159.068	2.76281	0.572403	4.82668	1.38828e-06	0.000216602
Os03g0761000	172.724	2.77004	0.565591	4.8976	9.70135e-07	0.000166784
Os12g0600701	1008.66	2.77175	0.409223	6.77319	1.2597e-11	1.59544e-08
Os07g0520600	335.806	2.77428	0.49421	5.61357	1.98194e-08	8.14901e-06
Os04g0495700	48.4382	2.78856	0.631085	4.41868	9.93054e-06	0.000937174
Os04g0405300	20.3492	2.79123	0.761836	3.66382	0.000248478	0.0100563
Os01g0692200	27.0096	2.79609	0.905239	3.08878	0.00200978	0.0458882
Os06g0166400	43.7033	2.80951	0.589083	4.76929	1.84875e-06	0.000261878
Os11g0595200	1947.35	2.8172	0.72306	3.89621	9.77087e-05	0.00534594
Os04g0537100	157.667	2.8187	0.556329	5.06662	4.04949e-07	8.89689e-05
Os01g0190000	1402.06	2.83164	0.385344	7.34836	2.00659e-13	6.05988e-10
Os10g0419600	258.677	2.8579	0.495965	5.76229	8.2978e-09	4.29181e-06
Os09g0378700	45.6614	2.86069	0.64035	4.46738	7.91839e-06	0.000788789
Os02g0302200	391.952	2.8617	0.334871	8.54568	1.27787e-17	9.17127e-14
Os02g0189400	84.1124	2.88093	0.613889	4.69292	2.69334e-06	0.00034934
Os05g0421900	77.316	2.88903	0.913421	3.16287	0.00156223	0.038931
Os03g0400200	19.5061	2.90328	0.77969	3.72363	0.000196375	0.00866426
Os10g0465700	215.254	2.90914	0.514995	5.64888	1.61492e-08	6.95418e-06
Os10g0493850	34.9628	2.91072	0.686706	4.23867	2.24853e-05	0.0017669
Os03g0187400	67.4676	2.91366	0.642906	4.53201	5.84242e-06	0.000616633
Os07g0491900	50.6054	2.92931	0.629395	4.65417	3.25293e-06	0.000397949
Os08g0412800	46.1047	2.93351	0.770939	3.80511	0.000141739	0.00672199
Os02g0743800	19.2322	2.95583	0.7637	3.87041	0.000108651	0.00565553
Os03g0794300	22.5917	2.96203	0.772433	3.83468	0.00012573	0.00624547
Os03g0128300	56.961	2.96476	0.589148	5.03229	4.84654e-07	0.000102305
Os09g0273600	26.1285	2.9669	0.718322	4.13032	3.62256e-05	0.00254893
Os01g0963400	520.804	2.97649	0.45097	6.60019	4.10633e-11	4.21016e-08
Os02g0489500	81.0136	2.99743	0.717752	4.17614	2.96497e-05	0.00217139
Os05g0565701	30.0306	2.99903	0.837965	3.57894	0.000344986	0.0129406
Os07g0600300	20.0616	3.01144	0.774069	3.89039	0.000100082	0.00541421
Os05g0217700	12540.8	3.0161	0.889969	3.38899	0.000701493	0.0217949
Os03g0315400	126.28	3.067	0.724992	4.23039	2.33286e-05	0.00181814
Os06g0253600	25.1119	3.07427	0.826602	3.71916	0.000199885	0.00872966
Os10g0546900	29.1891	3.07567	0.850434	3.61659	0.000298513	0.0115807
Os06g0264650	70.5275	3.08061	0.746194	4.12844	3.65239e-05	0.00255088
Os03g0128000	742.556	3.10532	0.42812	7.25339	4.06476e-13	8.75183e-10
Os10g0508700	2183.81	3.12637	0.805236	3.88255	0.000103367	0.00555662
Os06g0608000	21.3479	3.14211	0.918596	3.42056	0.00062493	0.0197582
Os01g0537250	40.9052	3.14694	0.67573	4.6571	3.20697e-06	0.000395919
Os06g0214300	29.9065	3.15422	0.923636	3.415	0.000637812	0.0201065
Os02g0204000	19.4006	3.16133	0.854834	3.69819	0.000217146	0.00926446
Os03g0323900	174.798	3.16487	1.0254	3.08648	0.0020254	0.046001
Os01g0873200	189.71	3.16946	0.588247	5.38798	7.12544e-08	2.22345e-05
Os08g0392100	31.1004	3.17927	0.774623	4.10428	4.05578e-05	0.00273746
Os01g0795600	15.9092	3.18321	0.993276	3.20476	0.00135176	0.0350865
Os06g0640800	18.4847	3.19466	0.911987	3.50297	0.0004601	0.0159524
Os03g0205800	45.8102	3.2237	0.987034	3.26605	0.00109061	0.0303657
Os02g0823900	21.6823	3.24713	0.852335	3.80969	0.000139141	0.00665742
Os06g0677000	36.7397	3.25522	0.617217	5.27402	1.33468e-07	3.72665e-05
Os02g0193200	23.5898	3.2926	0.969599	3.39584	0.000684189	0.0213497
Os04g0495900	12.4246	3.29591	0.922082	3.57442	0.000351004	0.0131206
Os02g0809500	35.1462	3.30163	0.814826	4.05194	5.07941e-05	0.00329412
Os04g0674100	175.332	3.34739	1.00323	3.33661	0.000848055	0.0252203
Os12g0208950	11.449	3.37367	1.07217	3.14659	0.00165185	0.0403701
Os08g0390600	28.5263	3.41136	0.842615	4.04854	5.15383e-05	0.00332237
Os06g0543601	52.839	3.4302	0.682931	5.02276	5.09341e-07	0.000106472
Os10g0475100	22.0587	3.43746	0.807911	4.25474	2.09288e-05	0.00166896
Os09g0519200	257.331	3.50297	0.481385	7.27686	3.41681e-13	8.17415e-10
Os05g0541400	42.8632	3.52087	0.796627	4.41971	9.88312e-06	0.000937174
Os02g0526700	16.7624	3.54746	1.09887	3.2283	0.0012453	0.033229
Os05g0588250	22.9007	3.5545	0.846592	4.1986	2.68569e-05	0.00200644
Os05g0215300	259.256	3.59243	0.532335	6.74843	1.49453e-11	1.78771e-08
Os01g0705200	537.39	3.61067	1.03584	3.48576	0.000490739	0.016747
Os01g0785900	47.0791	3.63186	0.630879	5.75682	8.57125e-09	4.29181e-06
Os04g0415600	144.964	3.92255	1.208	3.24715	0.00116566	0.0318751
Os04g0495300	65.7431	3.94629	0.774729	5.09376	3.51026e-07	7.95573e-05
Os02g0594651	29.9236	4.11782	0.888767	4.63319	3.60079e-06	0.000430714
Os11g0262600	22.802	4.20063	1.36254	3.08294	0.00204965	0.0463273
Os01g0779800	28.3437	4.26347	0.965988	4.41359	1.01672e-05	0.000943578
Os02g0787400	12.9446	4.27656	1.28378	3.33122	0.00086467	0.0254067
Os09g0438100	201.633	4.28454	0.947132	4.5237	6.07673e-06	0.000638235
Os09g0431750	40.1681	4.46676	1.0166	4.3938	1.11385e-05	0.00100106
Os01g0159250	15.6515	4.54105	1.20065	3.78216	0.000155471	0.00718337
Os09g0543900	12.6649	5.03782	1.31474	3.8318	0.000127209	0.00628195
Os05g0559800	15.6192	5.0752	1.03562	4.90062	9.55351e-07	0.000165923
Os01g0226200	28.05	5.19141	1.0141	5.11924	3.06777e-07	7.10239e-05
Os02g0767050	13.1954	5.41561	1.32343	4.0921	4.27492e-05	0.00285849
Os05g0425600	17.3271	5.52834	1.2833	4.3079	1.64809e-05	0.00138613
Os05g0475550	12.2806	5.73828	1.41022	4.06907	4.72013e-05	0.00309845
Os01g0382450	27.5407	5.76063	1.03226	5.58061	2.3967e-08	9.11652e-06
Os07g0560400	30.301	6.54832	1.56864	4.17452	2.98615e-05	0.00217949
Os03g0115800	387.127	6.91679	0.368621	18.764	1.48839e-78	3.20465e-74

## Sheet: SUMO1-SLR1 vs Nipp salt
	baseMean	log2FoldChange	lfcSE	stat	pvalue	padj
Os01g0692400	77.3747	-9.46614	1.25575	-7.53824	4.7636e-14	9.50858e-11
Os07g0248900	78.4496	-9.0586	1.37983	-6.56501	5.20308e-11	7.14026e-08
gene-orf288	68.1203	-9.03118	1.25054	-7.22184	5.129e-13	8.66287e-10
Os12g0117700	304.664	-8.16008	1.05842	-7.70965	1.26159e-14	2.77007e-11
Os07g0162450	321.548	-7.99761	2.14774	-3.72373	0.000196302	0.0135968
Os04g0516200	13.2297	-7.37289	1.8408	-4.00526	6.19492e-05	0.0068011
Os01g0678000	13.4394	-7.03779	1.51653	-4.64071	3.47217e-06	0.000896923
Os03g0232200	13.0952	-7.00338	1.67104	-4.19104	2.77676e-05	0.00406462
Os04g0175750	18.3849	-6.97571	1.47939	-4.71526	2.41397e-06	0.000686285
Os07g0131500	14.7673	-6.7975	2.06233	-3.29603	0.000980626	0.0361876
Os04g0457300	11.3975	-6.77214	1.76714	-3.83225	0.000126975	0.010682
Os07g0153150	116.135	-6.7531	1.32443	-5.09887	3.41686e-07	0.000141555
Os04g0659200	8.84482	-6.67816	2.10622	-3.17069	0.00152079	0.047567
Os07g0248800	12.6326	-6.56678	1.56355	-4.19993	2.67e-05	0.00396116
Os10g0135100	11.1048	-6.243	1.50468	-4.14905	3.33852e-05	0.00450986
Os07g0542600	8.11677	-6.23361	1.92395	-3.24	0.00119531	0.0409445
Os09g0449650	66.9015	-6.08884	0.774313	-7.86354	3.73441e-15	1.02496e-11
Os10g0547000	16.3956	-6.07792	1.67164	-3.63591	0.000276997	0.0167285
Os08g0168000	883.917	-5.92179	1.296	-4.56929	4.89374e-06	0.00119391
Os03g0759500	12.9862	-5.80211	1.57541	-3.68293	0.000230567	0.0149338
Os02g0135300	12.2732	-5.71729	1.45326	-3.93411	8.35049e-05	0.00814261
Os10g0147250	10.7829	-5.57276	1.71838	-3.24303	0.00118268	0.0407022
Os03g0115800	387.127	-5.41628	1.23407	-4.38895	1.139e-05	0.00213752
Os12g0508400	74.2018	-5.32828	0.667073	-7.98755	1.37643e-15	4.31748e-12
Os02g0571300	26.887	-5.28549	1.22247	-4.32362	1.53487e-05	0.00261249
Os02g0227900	12.4851	-5.15182	1.51954	-3.39039	0.00069793	0.0298857
Os04g0178300	141.198	-5.10358	1.27766	-3.99446	6.48416e-05	0.00708322
Os09g0526000	18.5028	-5.07695	1.29221	-3.92888	8.53409e-05	0.00821855
Os10g0515900	28.5232	-4.89611	1.16618	-4.1984	2.68804e-05	0.00396116
Os05g0376600	11.8428	-4.77929	1.40955	-3.39065	0.000697263	0.0298857
Os04g0574500	14.1004	-4.67488	1.18536	-3.94384	8.01871e-05	0.00800304
Os05g0583200	17.3819	-4.65182	1.43993	-3.23059	0.00123535	0.0415699
Os07g0417200	27.3515	-4.60258	1.34209	-3.42941	0.000604901	0.0274871
Os04g0468600	73.0563	-4.4961	0.627983	-7.15958	8.09234e-13	1.26917e-09
Os04g0614500	412.65	-4.36072	1.06862	-4.08069	4.49022e-05	0.00563381
Os10g0126700	39.9059	-4.29893	0.98783	-4.35189	1.3497e-05	0.00237083
Os12g0636100	19.3011	-4.29361	1.17047	-3.66829	0.000244182	0.0154485
Os03g0611100	56.9916	-4.2876	0.777969	-5.51128	3.56228e-08	2.44428e-05
Os07g0677500	59.1248	-4.14663	0.874545	-4.74148	2.12166e-06	0.00062953
Os04g0588200	26.2176	-3.91669	1.03959	-3.76752	0.000164874	0.0124714
Os11g0249000	20.7905	-3.8181	0.985145	-3.87567	0.00010633	0.0095868
Os12g0278900	16.9009	-3.74298	0.957777	-3.90799	9.30663e-05	0.00884614
Os07g0260400	30.6888	-3.66035	0.970601	-3.77122	0.000162451	0.0123981
Os01g0283700	99.2196	-3.58244	0.784934	-4.564	5.0187e-06	0.00119778
Os12g0257600	81.8231	-3.54925	0.724661	-4.8978	9.69145e-07	0.000343218
Os01g0946700	28.1738	-3.53001	0.917313	-3.84821	0.000118984	0.0103229
Os10g0504900	88.2012	-3.51097	0.71091	-4.93869	7.86483e-07	0.000283095
Os04g0121100	54.5161	-3.43917	0.945758	-3.63642	0.000276454	0.0167285
Os11g0626700	18.6438	-3.34031	0.889524	-3.75517	0.000173226	0.0126792
Os12g0473900	98.3574	-3.32911	0.644929	-5.16198	2.44357e-07	0.000111778
Os07g0526400	199.61	-3.25093	0.977374	-3.32619	0.000880411	0.0337763
Os02g0632800	27.1162	-3.23696	0.740097	-4.3737	1.2216e-05	0.00218417
Os08g0297800	30.0251	-3.1826	0.78245	-4.06748	4.75247e-05	0.00586578
Os06g0581500	179.414	-3.11239	0.369138	-8.4315	3.41268e-17	2.49774e-13
Os12g0555000	805.855	-3.10424	0.484197	-6.4111	1.44475e-10	1.76235e-07
Os02g0752300	43.7204	-3.063	0.946668	-3.23556	0.00121403	0.0412198
Os03g0830400	27.6733	-3.06095	0.966918	-3.16568	0.00154722	0.0478848
Os02g0121700	54.6349	-3.05782	0.566561	-5.39716	6.77058e-08	3.81184e-05
Os10g0538200	27.7552	-3.03902	0.657738	-4.62041	3.82974e-06	0.000966548
Os01g0164800	38.991	-2.97394	0.757167	-3.92772	8.57562e-05	0.00822248
Os03g0709100	37.2424	-2.83792	0.639681	-4.43646	9.14513e-06	0.0018435
Os11g0212900	150.219	-2.83416	0.504462	-5.61819	1.92971e-08	1.41235e-05
Os11g0117400	45.8201	-2.7952	0.859725	-3.25127	0.0011489	0.0398372
Os12g0629700	138.994	-2.74423	0.667356	-4.11209	3.92087e-05	0.00510188
Os11g0128400	32.546	-2.73486	0.743866	-3.67656	0.000236403	0.0151775
Os12g0548700	316.945	-2.67852	0.820598	-3.26411	0.0010981	0.0387105
Os06g0493100	562.74	-2.64926	0.342647	-7.73176	1.06074e-14	2.58784e-11
Os12g0116800	69.5184	-2.64475	0.765007	-3.45715	0.000545914	0.0258835
Os02g0134400	51.2093	-2.57031	0.700673	-3.66834	0.000244127	0.0154485
Os10g0570200	85.9006	-2.55119	0.537932	-4.74259	2.11001e-06	0.00062953
Os07g0539900	403.667	-2.52652	0.314278	-8.03911	9.04942e-16	3.31164e-12
Os12g0555300	63.4092	-2.47196	0.774307	-3.19247	0.0014106	0.0456148
Os02g0615400	46.9382	-2.46683	0.615378	-4.00864	6.107e-05	0.00674806
Os07g0601900	225.646	-2.41247	0.438392	-5.503	3.7339e-08	2.4844e-05
Os12g0548401	1021.54	-2.39115	0.704185	-3.39563	0.000684715	0.029712
Os09g0129500	75.0707	-2.37117	0.478805	-4.95226	7.33571e-07	0.000273
Os11g0207400	48.6768	-2.3693	0.685057	-3.45855	0.000543095	0.0258111
Os04g0664400	70.643	-2.3546	0.667455	-3.52773	0.000419133	0.0219117
Os11g0164900	29.3267	-2.34548	0.741132	-3.16473	0.00155229	0.0478848
Os10g0571600	34.73	-2.33926	0.739551	-3.16308	0.00156111	0.0480463
Os10g0542900	2052.82	-2.30159	0.381116	-6.03909	1.54985e-09	1.54682e-06
Os04g0689000	52.0408	-2.28548	0.689491	-3.31474	0.000917289	0.034547
Os02g0221300	28.5026	-2.26276	0.64933	-3.48476	0.000492581	0.0244562
Os11g0149100	32.2297	-2.23759	0.628713	-3.559	0.000372264	0.0201822
Os01g0715900	40.1975	-2.22716	0.665542	-3.34639	0.000818703	0.032118
Os12g0170800	80.798	-2.18401	0.486676	-4.4876	7.20298e-06	0.0015659
Os07g0132500	35.9106	-2.18358	0.617188	-3.53794	0.000403259	0.0213358
Os07g0663300	56.4425	-2.1823	0.542125	-4.02545	5.68665e-05	0.00644136
Os08g0420600	92.609	-2.17744	0.623556	-3.49197	0.000479478	0.0239815
Os08g0356700	128.843	-2.15691	0.420389	-5.13075	2.88594e-07	0.000122422
Os03g0197200	32.3106	-2.1294	0.528881	-4.02624	5.66754e-05	0.00644136
Os04g0370900	73.9028	-2.10667	0.462574	-4.55425	5.2574e-06	0.00124125
Os10g0491400	138.318	-2.08565	0.440882	-4.73062	2.23835e-06	0.000655299
Os04g0345400	72.9159	-2.07136	0.615474	-3.36547	0.000764146	0.0312446
Os10g0439924	33.4568	-2.06832	0.646592	-3.1988	0.00138002	0.0448906
Os11g0147150	124.363	-2.04975	0.593965	-3.45096	0.000558591	0.0261235
Os07g0643800	80.5003	-2.0487	0.616755	-3.32174	0.000894572	0.0341009
Os12g0289600	76.827	-2.01912	0.442393	-4.5641	5.01645e-06	0.00119778
Os01g0940800	122.812	-2.01354	0.43345	-4.64537	3.39471e-06	0.000887353
Os03g0728900	80.0653	-2.00772	0.596132	-3.36791	0.000757416	0.0312446
Os06g0108500	48.5617	-2.00231	0.624699	-3.20523	0.00134953	0.0441604
Os01g0115900	85.9821	-1.9921	0.553848	-3.59684	0.000322103	0.0184177
Os02g0262800	150.209	-1.99117	0.38676	-5.14832	2.62832e-07	0.000117776
Os07g0121800	54.3932	-1.9876	0.446595	-4.45057	8.56428e-06	0.00177402
Os11g0490900	80.8246	-1.96382	0.498789	-3.93717	8.24473e-05	0.00814261
Os02g0590200	85.9907	-1.96029	0.576749	-3.39885	0.000676687	0.0294802
Os03g0106400	80.6115	-1.9551	0.594358	-3.28944	0.00100388	0.0368752
Os11g0117600	222.43	-1.93999	0.551194	-3.51962	0.00043216	0.0222745
Os02g0164000	142.6	-1.93732	0.368016	-5.26424	1.40771e-07	7.50224e-05
Os04g0512400	275.774	-1.91113	0.296577	-6.44396	1.16397e-10	1.50337e-07
Os02g0719600	403.192	-1.90893	0.536714	-3.55669	0.000375556	0.020211
Os09g0132200	82.9662	-1.90592	0.465344	-4.09572	4.20863e-05	0.00537261
Os04g0127300	530.606	-1.88766	0.351019	-5.37767	7.54565e-08	4.142e-05
Os01g0720800	77.8443	-1.84998	0.499122	-3.70647	0.000210172	0.0140747
Os03g0288900	85.1749	-1.84822	0.44445	-4.15843	3.20436e-05	0.00442423
Os12g0458100	1498.5	-1.84045	0.434152	-4.23918	2.24336e-05	0.00352649
Os10g0569400	925.848	-1.83899	0.326154	-5.6384	1.71635e-08	1.29951e-05
Os05g0369900	475.827	-1.8268	0.377047	-4.84501	1.26603e-06	0.000421186
Os02g0731500	71.0211	-1.81652	0.548512	-3.31172	0.000927233	0.0348021
Os10g0477600	159.907	-1.81173	0.467387	-3.8763	0.000106056	0.0095868
Os03g0132900	287.336	-1.80452	0.343018	-5.2607	1.43505e-07	7.50224e-05
Os07g0519600	87.1563	-1.79358	0.560634	-3.19919	0.00137814	0.0448906
Os05g0546300	316.409	-1.78087	0.243857	-7.30292	2.81582e-13	5.15225e-10
Os11g0310100	56.3343	-1.77861	0.516653	-3.44256	0.000576233	0.0266749
Os01g0713200	425.652	-1.77653	0.292826	-6.06683	1.30456e-09	1.36401e-06
Os07g0664600	107.149	-1.76744	0.54138	-3.26469	0.00109582	0.0387105
Os04g0622600	77.6406	-1.76458	0.474911	-3.7156	0.000202726	0.0139432
Os03g0288000	229.691	-1.76291	0.40072	-4.39935	1.08574e-05	0.00205514
Os08g0139700	1140.29	-1.75687	0.366657	-4.7916	1.6546e-06	0.000519
Os07g0677200	2010.04	-1.74239	0.203557	-8.5597	1.13165e-17	1.24238e-13
Os07g0677100	461.099	-1.74217	0.385338	-4.52115	6.15048e-06	0.00137802
Os09g0472900	205.787	-1.73627	0.41767	-4.15704	3.22392e-05	0.00442423
Os04g0149400	167.748	-1.72971	0.334234	-5.17517	2.27708e-07	0.000108636
Os03g0756300	163.287	-1.72207	0.393604	-4.37513	1.21362e-05	0.00218417
Os02g0701300	69.9216	-1.71557	0.44713	-3.83684	0.000124627	0.0105654
Os05g0497150	70.2772	-1.70677	0.423283	-4.03221	5.52553e-05	0.00638548
Os02g0555300	101.701	-1.68759	0.482721	-3.49599	0.000472303	0.0238147
Os12g0516000	728.948	-1.68478	0.409852	-4.1107	3.9446e-05	0.00510188
Os10g0536400	404.933	-1.68357	0.266026	-6.32859	2.47413e-10	2.71623e-07
Os01g0940700	1126.91	-1.68152	0.263354	-6.38501	1.71383e-10	1.98055e-07
Os06g0168700	83.9707	-1.6597	0.524084	-3.16685	0.001541	0.0478581
Os09g0538000	8832.62	-1.65758	0.304255	-5.44799	5.09431e-08	3.23215e-05
Os03g0214100	425.879	-1.65092	0.380237	-4.34182	1.41307e-05	0.00246245
Os01g0660200	637.077	-1.62196	0.321332	-5.04763	4.47335e-07	0.000181891
Os05g0455900	88.5472	-1.62087	0.51423	-3.15204	0.00162135	0.049388
Os04g0107700	418.827	-1.61594	0.432988	-3.73207	0.000189909	0.0133221
Os01g0564300	90.6658	-1.59766	0.475122	-3.36264	0.000772006	0.0312748
Os11g0484300	177.048	-1.58846	0.399092	-3.98019	6.88591e-05	0.00730852
Os06g0591400	688.642	-1.58838	0.284766	-5.57782	2.4355e-08	1.72504e-05
Os06g0591200	219.247	-1.58254	0.369519	-4.2827	1.84638e-05	0.00298096
Os06g0207200	545.602	-1.57599	0.464856	-3.39027	0.000698246	0.0298857
Os12g0487500	78.127	-1.56779	0.381016	-4.11475	3.87592e-05	0.00509602
Os10g0340100	46.9752	-1.55281	0.435901	-3.5623	0.000367615	0.0199795
Os06g0105700	140.175	-1.53469	0.379663	-4.04224	5.2943e-05	0.00631777
Os05g0102600	166.077	-1.53224	0.45713	-3.35186	0.000802708	0.0319616
Os09g0344500	1383.4	-1.53052	0.421404	-3.63195	0.00028129	0.0168815
Os04g0121800	276.03	-1.52765	0.469911	-3.25093	0.00115028	0.0398372
Os11g0522900	411.996	-1.5236	0.319726	-4.76534	1.8854e-06	0.000574968
Os02g0469300	107.778	-1.52016	0.30363	-5.00663	5.53905e-07	0.00021337
Os06g0579100	578.349	-1.50573	0.369159	-4.07882	4.52648e-05	0.00564704
Os07g0509800	227.08	1.51129	0.398804	3.78955	0.000150919	0.0120038
Os02g0194700	7064.86	1.51634	0.382216	3.96724	7.27103e-05	0.00756636
Os07g0606800	348.946	1.5182	0.373266	4.06734	4.75525e-05	0.00586578
Os08g0520700	59.3853	1.54044	0.454096	3.39231	0.000693051	0.0298857
Os01g0949300	201.549	1.54548	0.402255	3.84204	0.000122017	0.0104925
Os03g0210900	41.2616	1.56046	0.479814	3.25221	0.00114511	0.0398372
Os12g0137100	160.802	1.5633	0.392252	3.98546	6.73509e-05	0.00721377
Os06g0610800	489.676	1.57937	0.3302	4.78309	1.72621e-06	0.000533838
Os09g0286600	1010.18	1.58655	0.444675	3.56789	0.000359867	0.0197081
Os08g0545700	1220	1.58844	0.422244	3.76189	0.000168634	0.0125942
Os07g0673550	441.194	1.58943	0.393803	4.03611	5.43439e-05	0.00634697
Os08g0547800	176.861	1.59051	0.470282	3.38204	0.000719493	0.030519
Os05g0337400	500.737	1.60151	0.35807	4.47262	7.72673e-06	0.00166329
Os02g0581100	1160.7	1.60723	0.430466	3.7337	0.000188685	0.0132787
Os02g0110200	40.8147	1.61108	0.505404	3.18771	0.00143403	0.0460343
Os04g0658800	100.278	1.61449	0.450293	3.58541	0.000336544	0.018899
Os12g0541000	181.188	1.61597	0.467222	3.45868	0.000542821	0.0258111
Os03g0249100	275.875	1.61698	0.356443	4.53643	5.72141e-06	0.00132237
Os03g0183200	84.5759	1.62969	0.421782	3.86383	0.000111622	0.00984291
Os11g0215100	184.096	1.63067	0.34711	4.69784	2.62928e-06	0.000718345
Os07g0258100	163.694	1.63101	0.452232	3.60659	0.000310252	0.0177865
Os01g0314800	695.981	1.63134	0.473197	3.44749	0.000565829	0.0263218
Os12g0477400	97.883	1.64103	0.489723	3.35093	0.000805396	0.0319616
Os03g0296700	73.4533	1.65659	0.491339	3.37159	0.000747364	0.0311835
Os07g0493100	37.957	1.66103	0.519437	3.19775	0.00138502	0.0449202
Os04g0430400	51.2928	1.66164	0.499625	3.32578	0.000881713	0.0337763
Os01g0796700	96.3983	1.70611	0.409993	4.16132	3.16416e-05	0.00442423
Os01g0963400	520.804	1.7109	0.452669	3.7796	0.000157083	0.0122743
Os11g0619000	50.1939	1.71873	0.481662	3.56834	0.000359244	0.0197081
Os05g0461600	51.7113	1.7244	0.54306	3.17534	0.00149662	0.0470791
Os09g0460300	38.1344	1.73265	0.530083	3.26865	0.00108062	0.0386435
Os07g0520600	335.806	1.74323	0.496226	3.51297	0.000443125	0.0226799
Os06g0637500	188.37	1.74355	0.44795	3.89229	9.93004e-05	0.00923873
Os08g0265000	155.408	1.74679	0.502065	3.47921	0.00050289	0.0245923
Os04g0520700	51.4939	1.75157	0.520379	3.36596	0.000762779	0.0312446
Os02g0805100	53.8477	1.75495	0.515204	3.40632	0.000658451	0.0288575
Os10g0502600	154.726	1.76284	0.49366	3.57096	0.000355671	0.0196712
Os02g0308800	1273	1.76496	0.446791	3.95029	7.8056e-05	0.00786951
Os08g0428800	63.6855	1.76805	0.524354	3.37186	0.000746619	0.0311835
Os05g0165200	52.8411	1.77049	0.488805	3.62208	0.000292245	0.0172495
Os04g0643800	49.1461	1.79562	0.566936	3.16724	0.00153893	0.0478581
Os10g0465700	215.254	1.80772	0.51816	3.48873	0.00048533	0.0242191
Os02g0246900	264.406	1.80978	0.469432	3.85525	0.00011561	0.0101133
Os11g0451700	308.042	1.8123	0.435583	4.16062	3.17379e-05	0.00442423
Os03g0345901	65.4528	1.82017	0.574654	3.16742	0.00153798	0.0478581
Os07g0638100	211.367	1.82081	0.530867	3.42987	0.000603866	0.0274871
Os07g0243200	51.4313	1.83922	0.512325	3.58995	0.000330739	0.0188108
Os10g0474800	80.53	1.83941	0.539725	3.40804	0.000654304	0.0287331
Os03g0196600	235.092	1.84189	0.539974	3.41107	0.000647091	0.0285879
Os01g0179600	325.267	1.85053	0.459867	4.02405	5.72057e-05	0.00644136
Os06g0557600	40.5188	1.8583	0.570103	3.25958	0.00111576	0.039198
Os01g0190000	1402.06	1.85996	0.385934	4.81937	1.44011e-06	0.000466553
Os01g0281600	215.998	1.86049	0.48616	3.82691	0.00012976	0.0108332
Os01g0762300	98.354	1.87832	0.415002	4.52605	6.00974e-06	0.00137393
Os08g0117100	257.842	1.88108	0.429464	4.38005	1.18651e-05	0.00217102
Os07g0589000	368.661	1.894	0.524032	3.61428	0.000301189	0.0174032
Os03g0128000	742.556	1.8969	0.429314	4.41846	9.9407e-06	0.00193158
Os05g0391600	161.739	1.90538	0.449523	4.23867	2.24852e-05	0.00352649
Os06g0554600	264.549	1.9078	0.545612	3.49663	0.000471175	0.0238147
Os08g0320900	64.3599	1.9203	0.488067	3.93451	8.33678e-05	0.00814261
Os11g0153300	93.8512	1.92455	0.541578	3.5536	0.000380002	0.020301
Os06g0484500	118.675	1.94609	0.545362	3.56845	0.000359105	0.0197081
Os04g0628900	43.3998	1.9498	0.565014	3.45088	0.000558754	0.0261235
Os04g0537100	157.667	1.95439	0.559623	3.49233	0.000478819	0.0239815
Os02g0189400	84.1124	1.96002	0.619702	3.16284	0.00156237	0.0480463
Os08g0405700	116.664	1.97926	0.572138	3.45941	0.00054137	0.0258111
Os04g0194600	89.7588	1.9934	0.408918	4.87482	1.08906e-06	0.000367883
Os05g0429500	453.232	2.00182	0.452935	4.41966	9.8855e-06	0.00193158
Os06g0677000	36.7397	2.006	0.633881	3.16464	0.00155276	0.0478848
Os03g0860600	235.027	2.01795	0.483219	4.17605	2.96618e-05	0.00425675
Os09g0519200	257.331	2.02249	0.485061	4.16956	3.05183e-05	0.00432316
Os06g0253100	154.387	2.03233	0.593047	3.42692	0.000610467	0.0275803
Os12g0516800	117.935	2.04744	0.310025	6.60413	3.99866e-11	5.85323e-08
Os08g0119800	471.513	2.05453	0.393455	5.22178	1.77213e-07	8.84332e-05
Os04g0293700	30.5495	2.06612	0.643483	3.21083	0.00132352	0.0436056
Os01g0732300	61.0117	2.11684	0.56438	3.75074	0.000176316	0.0127347
Os09g0498500	41.0341	2.13354	0.599778	3.55721	0.000374813	0.020211
Os08g0549600	83.5129	2.13369	0.636773	3.35079	0.000805808	0.0319616
Os03g0707600	5032.6	2.15483	0.263254	8.18537	2.71464e-16	1.49014e-12
Os12g0547100	45.0287	2.17572	0.643685	3.38011	0.000724575	0.0305952
Os05g0568300	130.219	2.18419	0.539652	4.0474	5.17897e-05	0.00628285
Os01g0948200	184.013	2.21077	0.391839	5.64204	1.6805e-08	1.29951e-05
Os11g0454200	333.577	2.23016	0.575994	3.87185	0.000108015	0.00961685
Os03g0439000	21.0345	2.2808	0.698654	3.26456	0.00109635	0.0387105
Os10g0165400	168.925	2.28473	0.600957	3.80181	0.000143642	0.0117247
Os02g0185400	25.4335	2.28681	0.679893	3.36348	0.000769664	0.0312472
Os10g0493850	34.9628	2.32095	0.695788	3.33572	0.000850799	0.0330637
Os02g0676800	58.3213	2.37113	0.616306	3.84732	0.000119416	0.0103229
Os10g0178500	158.882	2.43763	0.475183	5.12988	2.89927e-07	0.000122422
Os09g0273600	26.1285	2.45397	0.728936	3.36651	0.000761262	0.0312446
Os01g0952800	65.6984	2.52695	0.722488	3.49758	0.000469509	0.0238083
Os01g0873200	189.71	2.53471	0.590311	4.29385	1.75599e-05	0.00288851
Os02g0743800	19.2322	2.54071	0.775844	3.27477	0.00105749	0.0381271
Os02g0644900	21.7947	2.68307	0.736626	3.64237	0.000270137	0.016446
Os01g0785900	47.0791	2.74955	0.640239	4.29457	1.75033e-05	0.00288851
Os08g0390600	28.5263	2.75931	0.852105	3.23822	0.00120277	0.0411076
Os05g0565701	30.0306	2.76795	0.843766	3.28047	0.00103634	0.0376735
Os09g0437400	14.3537	2.8077	0.883068	3.17948	0.00147537	0.0466783
Os08g0389601	46.6915	2.87553	0.53097	5.41561	6.1081e-08	3.62474e-05
Os03g0773000	35.5077	2.87667	0.82561	3.4843	0.000493423	0.0244562
Os03g0794300	22.5917	2.95049	0.778335	3.79077	0.000150181	0.011991
Os04g0495300	65.7431	2.9928	0.780546	3.83423	0.000125956	0.010637
Os05g0215300	259.256	3.06869	0.533807	5.74869	8.994e-09	7.89925e-06
Os02g0809500	35.1462	3.3228	0.818246	4.06088	4.88886e-05	0.00599692
Os03g0117900	17.6169	3.56653	1.08901	3.275	0.00105661	0.0381271
Os06g0640800	18.4847	3.6403	0.913247	3.98611	6.71657e-05	0.00721377
Os02g0603000	18.7447	3.737	1.00899	3.70371	0.000212471	0.01418
Os10g0195250	42.2387	3.8981	0.965319	4.03815	5.38752e-05	0.00634697
Os01g0382450	27.5407	4.17811	1.04833	3.98547	6.73465e-05	0.00721377
Os11g0673600	20.3478	4.36256	0.849654	5.13451	2.82877e-07	0.000122422
Os11g0262600	22.802	4.87822	1.36193	3.58184	0.000341177	0.0190617
Os04g0168300	112.337	5.01423	1.5127	3.31475	0.000917244	0.034547
Os09g0543900	12.6649	5.01499	1.32075	3.79708	0.000146409	0.0118487
Os05g0425600	17.3271	5.0888	1.2913	3.94085	8.11933e-05	0.00806679
Os01g0160700	9.19358	5.13136	1.6062	3.19473	0.00139963	0.0453269
Os09g0549425	11.3187	7.45354	2.00865	3.71071	0.000206676	0.0140061
Os07g0560400	30.301	8.81805	1.56011	5.65218	1.58425e-08	1.28835e-05
Os10g0381601	147.094	10.4012	1.27671	8.14688	3.73424e-16	1.63986e-12
Os02g0630650	332.602	10.7088	1.05541	10.1466	3.43099e-24	7.53342e-20

## Sheet: Nipp OX salt
	baseMean	log2FoldChange	lfcSE	pvalue	padj
Os01g0348900	12802.6	5.51591	0.323598	2.19329e-66	4.81493e-62
Os09g0425200	267.199	4.2523	0.257652	2.79158e-62	3.06417e-58
Os01g0124200	4738.37	3.10314	0.198741	3.57041e-56	2.61271e-52
Os03g0718800	1986.47	3.7177	0.242614	3.3792e-54	1.85459e-50
Os04g0415800	523.314	8.35687	0.562075	8.88826e-50	3.90248e-46
Os03g0820500	1237.31	3.84551	0.27792	8.69256e-45	3.18046e-41
Os05g0247100	18530.2	2.65553	0.202532	1.11971e-40	3.51157e-37
Os03g0286900	372.617	3.95811	0.302792	3.02934e-40	8.31288e-37
Os01g0124401	1205.84	5.78394	0.44552	9.38319e-40	2.28877e-36
Os07g0147550	409.998	7.05247	0.551268	1.56228e-38	3.42967e-35
Os01g0644000	1835.66	2.64845	0.207789	2.05058e-38	4.0924e-35
Os02g0513100	612.766	3.70354	0.296877	5.60962e-37	1.02623e-33
Os01g0123900	13778.6	2.34384	0.188172	8.60577e-37	1.45325e-33
Os01g0511100	1234.07	1.95807	0.166365	2.05015e-33	3.21478e-30
Os04g0511200	721.029	5.55955	0.477543	1.71742e-32	2.5135e-29
Os05g0138300	7156.2	1.51066	0.134371	2.23582e-30	3.06768e-27
Os06g0480500	439.664	-3.55732	0.31894	2.94018e-30	3.79681e-27
Os01g0124100	180.153	4.39935	0.40391	1.0073e-28	1.22852e-25
Os12g0428000	852.464	3.14714	0.291983	2.48259e-28	2.86843e-25
Os03g0111200	946.879	-1.66874	0.156262	1.06721e-27	1.17142e-24
Os07g0169600	397.515	2.18194	0.209156	1.1491e-26	1.14665e-23
Os03g0826800	450.175	3.56178	0.362515	4.70239e-24	4.30131e-21
Os10g0320100	147.243	-3.4977	0.356372	5.53711e-24	4.86225e-21
Os11g0634200	1125.2	1.75611	0.179566	1.25744e-23	1.06172e-20
Os11g0132600	850.742	1.70158	0.178442	1.00687e-22	8.18661e-20
Os06g0725000	310.278	2.2588	0.238082	1.55815e-22	1.22164e-19
Os09g0344500	634.095	7.58799	0.807971	3.41998e-22	2.58893e-19
Os01g0124000	2525.87	4.04044	0.430991	3.83113e-22	2.8035e-19
Os08g0395700	707.005	3.01236	0.321963	4.85613e-22	3.43892e-19
Os07g0142200	358.875	-2.38663	0.255564	5.69714e-22	3.90841e-19
Os03g0694000	1104.66	2.47164	0.265755	9.03146e-22	6.00811e-19
Os03g0130300	420.131	2.46586	0.265651	1.0221e-21	6.59943e-19
Os06g0668200	185.784	2.30818	0.249019	1.22102e-21	7.65857e-19
Os04g0244800	2904.65	1.75311	0.189112	1.77476e-21	1.08226e-18
Os07g0539300	738.07	2.40043	0.26446	7.09117e-21	4.09664e-18
Os02g0257300	1155.65	-1.64754	0.1832	1.54656e-20	8.48791e-18
Os06g0498800	476.911	3.91762	0.439922	2.9993e-20	1.56771e-17
Os05g0355400	4217.95	2.61721	0.294183	3.47131e-20	1.77223e-17
Os12g0559200	1660.26	3.29139	0.372142	5.18732e-20	2.58812e-17
Os07g0693800	2061.43	-1.75202	0.20117	2.11258e-19	1.03061e-16
Os04g0513400	398.87	2.11451	0.245445	4.75957e-19	2.27146e-16
Os03g0826900	439.779	9.46652	1.03498	5.77063e-19	2.69538e-16
Os01g0214500	295.137	3.12807	0.369287	1.42714e-18	6.52711e-16
Os10g0552700	713.324	-2.6038	0.309635	2.07303e-18	9.28762e-16
Os05g0468800	149.41	5.88921	0.693856	2.31404e-18	1.016e-15
Os05g0499300	806.621	-1.70843	0.20262	2.58478e-18	1.11262e-15
Os03g0769100	2303.16	-1.61674	0.195559	1.05583e-17	4.45742e-15
Os07g0656200	595.469	2.17053	0.26526	2.11643e-17	8.76639e-15
Os09g0109600	137.486	4.02202	0.492672	2.15921e-17	8.778e-15
Os09g0464066	127.101	2.34048	0.286956	2.36241e-17	9.42945e-15
Os07g0142300	439.889	-1.86569	0.230912	4.4537e-17	1.74593e-14
Os01g0124650	408.5	3.09289	0.384122	4.65605e-17	1.79323e-14
Os06g0567900	239.405	2.0208	0.251596	6.11918e-17	2.31611e-14
Os04g0141400	109.845	-2.66293	0.336392	1.49671e-16	5.4762e-14
Os01g0192300	999.874	1.64834	0.207721	1.68885e-16	6.07794e-14
Os08g0508000	146.154	4.80905	0.611939	2.08353e-16	7.26029e-14
Os12g0503000	1361.17	1.58156	0.200123	2.23107e-16	7.65292e-14
Os03g0340500	117.583	2.05485	0.262685	3.78633e-16	1.25941e-13
Os07g0418700	499.485	2.26518	0.291867	4.81237e-16	1.55362e-13
Os01g0127600	293.451	3.25584	0.420253	5.23619e-16	1.66594e-13
Os02g0258800	1007.17	2.53773	0.32954	7.9741e-16	2.50079e-13
Os10g0580400	239.182	1.92328	0.249248	9.7344e-16	2.92739e-13
Os05g0550600	879.212	4.79645	0.626784	9.71004e-16	2.92739e-13
Os07g0676900	386.66	1.60642	0.208917	1.57775e-15	4.6806e-13
Os03g0399800	932.655	-2.84585	0.375177	1.72923e-15	4.93011e-13
Os01g0901600	125.718	2.55709	0.338024	2.47627e-15	6.96943e-13
Os12g0437800	320.226	4.1777	0.564191	6.82067e-15	1.76158e-12
Os09g0538000	4758.07	2.67015	0.360077	7.12392e-15	1.81851e-12
Os11g0634350	79.4388	10.8416	2.98828	9.4116e-15	2.32149e-12
Os09g0379600	219.312	2.60114	0.3555	1.46107e-14	3.48639e-12
Os03g0729000	512.702	3.24482	0.450762	3.23851e-14	7.40572e-12
Os06g0210000	240.826	-2.23745	0.310332	3.55541e-14	8.04658e-12
Os07g0684800	218.178	2.23474	0.310467	3.99725e-14	8.95425e-12
Os03g0664400	407.281	-1.88211	0.261792	4.4161e-14	9.59867e-12
Os09g0272600	574.055	2.61618	0.36559	4.98768e-14	1.07347e-11
Os06g0288300	1321.51	-2.56918	0.359723	5.27966e-14	1.11446e-11
Os01g0767600	295.818	1.74418	0.243656	6.36692e-14	1.33117e-11
Os10g0118200	356.566	3.62436	0.511472	6.90012e-14	1.42904e-11
Os11g0592200	1974.41	2.82337	0.400493	7.18716e-14	1.46092e-11
Os01g0814100	907.965	-2.22196	0.317641	1.54247e-13	3.05062e-11
Os06g0129900	2032.05	1.77379	0.252604	1.59805e-13	3.13233e-11
Os04g0659300	1620.43	2.88405	0.414893	1.77806e-13	3.45432e-11
Os03g0624300	758.069	2.15182	0.307975	1.79389e-13	3.45449e-11
Os12g0570700	5121.92	2.11036	0.301124	1.84897e-13	3.49917e-11
Os10g0552600	138.432	-3.43293	0.497584	2.94596e-13	5.43467e-11
Os03g0305600	91.2379	4.52994	0.650999	3.82371e-13	6.82454e-11
Os02g0555300	48.807	4.40415	0.644232	4.25132e-13	7.47044e-11
Os11g0113700	820.123	1.61986	0.235395	4.35923e-13	7.5951e-11
Os09g0110300	273.891	2.05172	0.299167	4.74654e-13	8.20479e-11
Os06g0649600	652.224	1.56017	0.227452	5.8868e-13	1.00963e-10
Os05g0122700	63.3085	9.88943	2.72033	6.53492e-13	1.10355e-10
Os07g0115300	86.3537	-2.24864	0.332592	7.76313e-13	1.29109e-10
Os06g0207200	304.804	3.04607	0.455664	1.23959e-12	2.01576e-10
Os04g0493400	1345.83	2.55662	0.387801	2.50054e-12	4.00689e-10
Os07g0529000	363.897	5.20862	0.800599	3.523e-12	5.48514e-10
Os07g0633200	483.266	1.75485	0.26686	3.52194e-12	5.48514e-10
Os08g0544400	114.863	5.1531	0.794715	4.2209e-12	6.52545e-10
Os01g0944700	1098.47	2.869	0.444004	5.65627e-12	8.68337e-10
Os06g0349800	359.426	2.14845	0.331993	6.04816e-12	9.22051e-10
Os04g0344100	1707.83	6.73006	1.05211	6.61368e-12	1.00131e-09
Os12g0548700	152.939	4.10062	0.638711	6.9387e-12	1.04332e-09
Os01g0878700	87.7028	-1.99497	0.307936	7.07407e-12	1.05644e-09
Os03g0291500	793.162	2.51259	0.391052	7.63882e-12	1.13307e-09
Os11g0444700	1280.22	1.77339	0.276741	8.95856e-12	1.31112e-09
Os02g0191300	404.005	1.98075	0.30989	1.38622e-11	1.97609e-09
Os08g0557800	364.201	1.87837	0.295454	1.45717e-11	2.06382e-09
Os04g0623800	9429.16	-1.98247	0.315066	1.89036e-11	2.62653e-09
Os04g0119000	2292.05	-1.85511	0.294383	1.92677e-11	2.66028e-09
Os12g0448900	1050.07	2.4096	0.384031	2.06717e-11	2.80127e-09
Os02g0240300	3866.76	-1.64286	0.26058	2.11064e-11	2.82529e-09
Os03g0723400	56.7067	9.83515	2.73005	3.2712e-11	4.27456e-09
Os05g0580000	878.373	1.63132	0.261622	3.29652e-11	4.28216e-09
Os05g0337400	689.113	-2.46301	0.398566	3.46303e-11	4.39445e-09
Os02g0649300	41.2957	9.27582	2.78378	5.08158e-11	6.34828e-09
Os09g0396900	966.096	1.55706	0.251974	5.0895e-11	6.34828e-09
Os02g0783700	352.684	3.10982	0.508933	5.22417e-11	6.47945e-09
Os12g0464400	61.4135	9.60953	2.70317	5.2864e-11	6.51979e-09
Os05g0373900	190.236	3.09175	0.508285	6.20868e-11	7.53033e-09
Os11g0115400	14184.8	1.61673	0.263546	6.5922e-11	7.95157e-09
Os02g0574500	261.251	1.75138	0.286452	7.42863e-11	8.86309e-09
Os11g0181200	101.897	5.23233	0.853168	9.03983e-11	1.05894e-08
Os05g0475700	642.997	-1.81553	0.300449	9.87008e-11	1.14041e-08
Os05g0503650	473.13	-2.9205	0.488825	1.19503e-10	1.3593e-08
Os06g0244000	504.435	2.86525	0.479614	1.23596e-10	1.39143e-08
Os11g0427800	363.259	2.19245	0.368394	1.66479e-10	1.82736e-08
Os03g0781000	1552.55	-1.57721	0.263959	1.71754e-10	1.87588e-08
Os01g0635200	485.023	-1.50618	0.251925	1.81793e-10	1.9757e-08
Os01g0720600	329.834	1.59694	0.266793	1.83261e-10	1.98183e-08
Os02g0667500	251.183	2.44162	0.412473	1.85533e-10	1.98683e-08
Os01g0382400	1903.73	2.18939	0.37033	2.05702e-10	2.18153e-08
Os03g0348900	259.074	1.50104	0.251022	2.14897e-10	2.25846e-08
Os08g0562600	736.863	-2.27927	0.387023	2.15013e-10	2.25846e-08
Os05g0500600	124.928	-2.78933	0.47701	2.25747e-10	2.34874e-08
Os11g0444900	175.536	1.87241	0.316879	2.42375e-10	2.49289e-08
Os08g0112300	81.7788	2.6301	0.450612	3.01541e-10	3.05057e-08
Os03g0705800	210.499	-1.696	0.288691	3.06281e-10	3.08431e-08
Os08g0518800	21.2129	8.78409	2.65084	3.16271e-10	3.15595e-08
Os04g0126900	37.549	8.90869	2.65672	3.45055e-10	3.41216e-08
Os05g0381400	75.1605	9.48298	2.92583	3.59184e-10	3.52412e-08
Os09g0325700	78.7778	4.36783	0.750635	3.59588e-10	3.52412e-08
Os01g0842400	156.018	-1.50157	0.257844	4.40971e-10	4.26746e-08
Os10g0205700	310.241	2.61115	0.453063	4.41267e-10	4.26746e-08
Os11g0153500	300.534	-1.88337	0.327481	5.64095e-10	5.27202e-08
Os08g0355400	448.545	-1.65258	0.288277	7.0144e-10	6.49735e-08
Os01g0661500	719.507	1.59691	0.278546	8.72452e-10	7.91443e-08
Os02g0697400	312.215	-1.82352	0.323918	1.12521e-09	9.96038e-08
Os01g0663051	104.405	-3.09952	0.554356	1.19701e-09	1.05534e-07
Os08g0286500	41.4855	9.32691	2.76748	1.28329e-09	1.12239e-07
Os11g0211800	1119.64	5.89176	1.07034	1.5482e-09	1.34339e-07
Os09g0537700	17515.1	2.06616	0.371941	1.74727e-09	1.50124e-07
Os07g0510500	113.131	-3.70022	0.677398	1.79948e-09	1.53712e-07
Os12g0163700	314.969	-2.06925	0.373507	1.87314e-09	1.59384e-07
Os02g0526400	334.48	1.53077	0.275566	2.55219e-09	2.14667e-07
Os10g0508900	171.539	-2.24525	0.409686	2.57245e-09	2.15545e-07
Os10g0416800	582.039	1.52527	0.276863	2.94653e-09	2.44095e-07
Os04g0607500	179.642	2.27192	0.418389	3.38925e-09	2.75571e-07
Os05g0595100	789.119	1.54431	0.282213	3.46037e-09	2.79285e-07
Os10g0508700	4645.76	-4.53532	0.849057	3.53933e-09	2.84611e-07
Os11g0507200	315.187	-1.85475	0.34276	3.84856e-09	3.07e-07
Os03g0693700	28.4184	8.8304	2.72832	3.8597e-09	3.07e-07
Os06g0711900	476.201	-2.53706	0.47309	3.84694e-09	3.07e-07
Os04g0494100	616.792	1.93303	0.357141	4.24462e-09	3.35188e-07
Os01g0159800	161.782	1.86667	0.345896	4.31469e-09	3.39499e-07
Os05g0317900	64.8901	-2.99527	0.559849	4.63025e-09	3.60453e-07
Os08g0504500	568.003	-1.962	0.36562	4.77183e-09	3.70163e-07
Os06g0698300	233.04	2.30985	0.433689	5.86782e-09	4.42668e-07
Os07g0586100	370.34	1.6028	0.298767	6.18296e-09	4.63257e-07
Os01g0735300	83.9522	-2.10793	0.395969	6.3198e-09	4.69953e-07
Os03g0219900	893.64	-2.0349	0.38457	6.6286e-09	4.85059e-07
Os11g0629400	830.822	-1.57883	0.298029	8.48773e-09	6.01881e-07
Os08g0240000	420.788	-2.10148	0.403489	1.01299e-08	7.05977e-07
Os05g0568300	210.136	-3.2055	0.62285	1.11526e-08	7.69918e-07
Os10g0432200	172.979	1.85261	0.357357	1.34968e-08	9.14494e-07
Os11g0451700	141.023	9.81557	2.96054	1.64639e-08	1.08865e-06
Os02g0121700	28.3746	3.04347	0.599702	1.98079e-08	1.29034e-06
Os02g0139000	564.968	1.99742	0.392216	2.16541e-08	1.39665e-06
Os03g0654700	24.2876	5.159	0.983186	2.37496e-08	1.51563e-06
Os08g0440900	724.252	-1.5719	0.308675	2.52117e-08	1.59502e-06
Os03g0288000	149.615	2.03942	0.402155	2.57235e-08	1.62272e-06
Os01g0843800	18.6708	8.28218	2.72681	2.64207e-08	1.66193e-06
Os02g0285300	214.797	-2.71431	0.543348	2.79985e-08	1.74617e-06
Os12g0123700	148.345	6.22275	1.2571	2.82002e-08	1.75377e-06
Os08g0452900	476.655	-1.55208	0.308309	3.54531e-08	2.18624e-06
Os11g0700900	99.9033	3.02343	0.610697	3.56774e-08	2.19391e-06
Os06g0553100	52.8099	2.98022	0.600067	3.71989e-08	2.25588e-06
Os12g0147200	94.0759	2.43055	0.488577	3.78511e-08	2.28201e-06
Os02g0620800	57.8497	2.65181	0.534757	3.8304e-08	2.29751e-06
Os10g0504900	52.2437	3.38152	0.687383	4.19287e-08	2.50125e-06
Os07g0209100	341.734	1.84621	0.371172	4.26137e-08	2.52837e-06
Os03g0607200	139.364	2.18431	0.442277	4.45399e-08	2.63025e-06
Os09g0351700	121.182	-2.08534	0.424751	4.55697e-08	2.68201e-06
Os03g0397600	30.63	-3.07326	0.630717	5.90164e-08	3.36516e-06
Os01g0132000	12211.6	1.58855	0.322609	6.29146e-08	3.54604e-06
Os05g0147500	1591.74	-1.82514	0.373435	6.30886e-08	3.54604e-06
Os01g0176200	59.0055	2.2517	0.464671	7.03606e-08	3.94038e-06
Os05g0568800	2626.68	-1.62591	0.335517	7.61025e-08	4.22777e-06
Os01g0953400	98.6222	1.91165	0.395082	8.36224e-08	4.60091e-06
Os11g0454300	2142.23	6.13813	1.30587	8.41395e-08	4.61779e-06
Os05g0567600	27.0032	-3.88905	0.809834	8.73678e-08	4.75927e-06
Os05g0206100	21.9994	7.50131	2.66909	8.85118e-08	4.78738e-06
Os04g0593400	85.8142	2.01556	0.418132	9.02707e-08	4.85714e-06
Os12g0548401	497.878	3.49203	0.733936	9.07245e-08	4.86962e-06
Os07g0535200	43.6373	2.51694	0.527905	1.01889e-07	5.40285e-06
Os06g0726200	769.023	1.64366	0.341578	1.06316e-07	5.59725e-06
Os10g0470100	61.6523	3.31071	0.704369	1.19738e-07	6.11332e-06
Os03g0189400	227.545	1.5893	0.331737	1.19743e-07	6.11332e-06
Os03g0337200	116.973	1.76775	0.369813	1.23067e-07	6.26842e-06
Os02g0557800	1772.59	-1.79879	0.378622	1.25099e-07	6.3572e-06
Os07g0243200	63.3973	-2.58967	0.552807	1.4507e-07	7.17931e-06
Os02g0824500	97.6275	2.24156	0.477753	1.48214e-07	7.27908e-06
Os11g0256900	208.443	1.61381	0.340172	1.49108e-07	7.29696e-06
Os02g0469300	74.7863	1.85672	0.391697	1.54943e-07	7.54207e-06
Os03g0339400	124.905	-1.65056	0.349166	1.5462e-07	7.54207e-06
Os10g0492900	469.002	2.45685	0.525887	1.58818e-07	7.71354e-06
Os11g0592000	770.125	3.04806	0.656121	1.60194e-07	7.76321e-06
Os04g0127300	370.331	1.76476	0.375019	1.74856e-07	8.38126e-06
Os02g0592833	467.895	1.66986	0.354953	1.76194e-07	8.42699e-06
Os04g0535000	28.0256	8.47008	2.74034	1.94863e-07	9.17987e-06
Os11g0684000	246.116	2.30828	0.498345	1.95803e-07	9.2044e-06
Os02g0208400	42.2998	2.27897	0.492466	2.0849e-07	9.73824e-06
Os06g0258000	111.704	1.77419	0.381308	2.17327e-07	1.01295e-05
Os12g0441300	19.5005	8.4844	2.76595	2.19511e-07	1.02096e-05
Os05g0496000	116.034	1.71563	0.369342	2.33234e-07	1.07793e-05
Os07g0638400	79.8831	3.13583	0.688334	2.3798e-07	1.09756e-05
Os04g0493600	1517.41	1.74551	0.377897	2.47881e-07	1.13982e-05
Os03g0168300	248.09	2.5768	0.564332	2.51838e-07	1.15213e-05
Os05g0247800	17.2503	8.09693	2.79534	2.6077e-07	1.1892e-05
Os05g0537400	157.777	1.69318	0.366909	2.65515e-07	1.20431e-05
Os06g0352200	111.767	2.39208	0.526312	2.83913e-07	1.27982e-05
Os01g0741900	371.882	1.60697	0.348946	2.95077e-07	1.31857e-05
Os01g0155800	293.928	2.61882	0.577546	3.01554e-07	1.3428e-05
Os02g0136150	13.9861	7.76561	2.66604	3.06783e-07	1.36332e-05
Os01g0743500	17.3082	7.70931	2.62598	3.2933e-07	1.45176e-05
Os07g0290500	11.4096	8.28598	2.85579	3.316e-07	1.45884e-05
Os12g0630200	1150.24	2.022	0.446636	3.5005e-07	1.53693e-05
Os11g0454200	154.41	9.10909	2.94501	3.62463e-07	1.58509e-05
Os07g0281700	202.834	1.61906	0.353996	3.65766e-07	1.59635e-05
Os05g0563600	1335.6	-1.71537	0.379244	3.86489e-07	1.6768e-05
Os01g0958100	1408.7	-1.62793	0.35976	4.02868e-07	1.74098e-05
Os03g0734200	50.7887	2.41226	0.538325	4.1176e-07	1.77243e-05
Os07g0142600	286.878	-1.91101	0.426143	4.13869e-07	1.77777e-05
Os08g0112700	132.082	2.14467	0.478292	4.1462e-07	1.77777e-05
Os02g0302200	349.631	-2.19562	0.495518	4.75849e-07	2.01666e-05
Os01g0268600	36.1619	5.65739	1.17272	4.79877e-07	2.02781e-05
Os02g0586900	35.9401	4.06785	0.922052	4.80327e-07	2.02781e-05
Os01g0359600	214.682	1.7026	0.382869	5.04547e-07	2.1219e-05
Os08g0530300	145.983	-2.42026	0.551002	5.09576e-07	2.13895e-05
Os03g0290300	417.215	-1.54129	0.34375	5.15988e-07	2.15762e-05
Os02g0768300	44.489	-4.46912	1.02575	5.75298e-07	2.37397e-05
Os10g0554900	307.264	-1.93692	0.440213	5.86679e-07	2.40736e-05
Os01g0644200	20.8108	7.97819	2.87566	6.05618e-07	2.47122e-05
Os07g0673550	475.936	-1.61406	0.363956	6.13393e-07	2.49367e-05
Os01g0749200	6732.25	-1.9302	0.439205	6.26008e-07	2.53556e-05
Os01g0391100	120.542	1.81588	0.414295	7.32085e-07	2.90099e-05
Os07g0694300	235.852	1.83566	0.419872	7.57234e-07	2.97913e-05
Os12g0187800	30.0678	2.85181	0.654549	7.66947e-07	3.00657e-05
Os03g0153900	58.5363	2.69554	0.624594	8.06769e-07	3.15704e-05
Os09g0267300	16.1431	7.42247	2.59078	8.72333e-07	3.36561e-05
Os08g0442900	17.6531	7.40532	2.75424	8.83577e-07	3.40301e-05
Os08g0485400	226.248	1.59373	0.365949	9.28555e-07	3.56373e-05
Os02g0141300	661.822	1.51899	0.348117	9.43083e-07	3.60688e-05
Os08g0486300	32.5993	-2.55052	0.594862	1.02243e-06	3.88331e-05
Os08g0168000	406.963	5.39002	1.27605	1.02788e-06	3.89725e-05
Os05g0493800	13.4924	-7.94287	2.93805	1.05641e-06	3.98479e-05
Os11g0454000	171.768	2.68031	0.632484	1.07486e-06	4.04742e-05
Os01g0726700	93.3868	1.76373	0.409263	1.09268e-06	4.10046e-05
Os01g0796700	87.2659	-1.58852	0.369205	1.10506e-06	4.13276e-05
Os04g0266900	183.858	1.66279	0.386431	1.14156e-06	4.25329e-05
Os01g0592500	24.5131	5.72784	1.31367	1.17908e-06	4.37974e-05
Os09g0545300	28.327	1.90437	0.446124	1.24731e-06	4.60206e-05
Os01g0615100	544.071	2.03702	0.482875	1.39817e-06	5.10718e-05
Os04g0445700	453.067	-1.52544	0.358185	1.44456e-06	5.21592e-05
Os03g0626500	121.433	2.17349	0.517394	1.46876e-06	5.2897e-05
Os02g0643200	14.8392	7.20747	2.57472	1.62811e-06	5.77412e-05
Os03g0297600	59.5565	-2.38436	0.572519	1.62577e-06	5.77412e-05
Os05g0542500	317.478	6.52978	1.58208	1.62535e-06	5.77412e-05
Os04g0116600	432.441	-1.66147	0.394181	1.65057e-06	5.84436e-05
Os03g0254000	310.515	-1.50128	0.355365	1.71627e-06	6.0672e-05
Os07g0290200	1657.21	1.71513	0.408746	1.75992e-06	6.21152e-05
Os08g0297800	18.4255	4.59494	1.10477	1.79016e-06	6.2903e-05
Os10g0556900	112.147	1.70048	0.40634	1.8582e-06	6.50608e-05
Os04g0445300	90.9048	-1.80107	0.431905	1.892e-06	6.59287e-05
Os03g0111300	159.074	4.2886	1.05155	1.89559e-06	6.59493e-05
Os04g0454200	68.2196	-1.81974	0.439074	1.93414e-06	6.70777e-05
Os06g0624200	23.2278	5.6885	1.30591	1.99683e-06	6.87089e-05
Os03g0180900	225.837	1.82407	0.439229	2.01079e-06	6.89731e-05
Os03g0109000	19.4741	3.89467	0.936785	2.0682e-06	7.02834e-05
Os01g0253400	68.9317	-1.84568	0.449159	2.12635e-06	7.1815e-05
Os07g0517900	20.4963	5.37977	1.20975	2.20527e-06	7.42521e-05
Os06g0105700	99.1149	1.63771	0.393825	2.24289e-06	7.52878e-05
Os07g0558300	744.89	-1.74235	0.423973	2.37567e-06	7.92599e-05
Os12g0180800	62.6781	1.86446	0.455647	2.40443e-06	8.00978e-05
Os05g0369500	12.5683	7.56148	2.76916	2.46898e-06	8.18754e-05
Os01g0658900	138.143	1.74888	0.426565	2.59611e-06	8.57028e-05
Os06g0166500	90.0894	2.14386	0.528682	2.70356e-06	8.87162e-05
Os01g0123700	14.07	4.91439	1.15943	2.71325e-06	8.89015e-05
Os07g0634100	17.8949	7.76848	2.7726	2.87578e-06	9.33906e-05
Os11g0147150	66.4661	2.966	0.743419	2.89611e-06	9.39119e-05
Os02g0754300	1422.67	-1.63419	0.400792	2.91507e-06	9.43872e-05
Os10g0450800	171.673	1.67023	0.409152	2.97831e-06	9.61164e-05
Os05g0232700	160.871	-1.81636	0.449611	3.09488e-06	9.90406e-05
Os05g0523300	87.8583	1.53847	0.376197	3.12143e-06	9.97448e-05
Os04g0541700	49.1995	2.40537	0.599078	3.13318e-06	9.99749e-05
Os06g0140700	111.761	-1.6793	0.413029	3.19338e-06	0.0001016
Os07g0677100	262.192	1.92569	0.47863	3.31828e-06	0.000105421
Os10g0505900	44.2079	4.6297	1.09911	3.35711e-06	0.000106501
Os07g0443500	96.6181	-5.03744	1.29856	3.36618e-06	0.000106635
Os03g0860600	300.42	-3.03222	0.772627	3.37239e-06	0.000106677
Os01g0221700	174.046	-1.67844	0.41628	3.39355e-06	0.000107192
Os03g0240400	85.5697	1.94722	0.485304	3.43137e-06	0.000108231
Os01g0108500	27.1275	2.52537	0.631353	3.43968e-06	0.000108338
Os06g0682900	119.713	1.57285	0.389	3.62647e-06	0.000112446
Os07g0467200	786.548	-1.5082	0.372878	3.64003e-06	0.000112707
Os01g0276900	161.754	-2.39215	0.604346	3.72137e-06	0.000114902
Os12g0209000	230.738	-1.94102	0.488251	3.83118e-06	0.000117631
Os10g0474800	142.079	-3.18134	0.817229	3.88304e-06	0.000118725
Os07g0502900	292.05	-1.84734	0.463867	3.89034e-06	0.000118783
Os01g0873100	75.3398	-1.96377	0.501507	4.68897e-06	0.000140241
Os07g0544800	6218.2	-1.60566	0.405062	4.73714e-06	0.000141489
Os03g0388100	550.801	-1.61017	0.408782	5.23466e-06	0.000153837
Os02g0774200	110.866	1.87434	0.479498	5.28189e-06	0.000154811
Os06g0602500	107.801	1.81824	0.462577	5.36319e-06	0.000156567
Os05g0130100	172.686	2.474	0.643747	5.75975e-06	0.000167254
Os02g0198700	52.6523	-2.20637	0.572609	5.85446e-06	0.000169555
Os03g0187100	186.412	1.67395	0.428834	6.03309e-06	0.000174498
Os11g0215100	188.889	-1.67389	0.429961	6.16257e-06	0.000177309
Os09g0498700	95.0759	1.61597	0.414912	6.71329e-06	0.00019115
Os08g0390600	28.5383	-2.93777	0.776904	6.75411e-06	0.000192063
Os02g0616600	22.488	5.90661	1.56857	6.97883e-06	0.000197685
Os01g0571300	18.8542	7.17304	2.76042	7.00726e-06	0.000197864
Os02g0755900	114.907	1.87637	0.489071	7.00937e-06	0.000197864
Os03g0734300	762.905	1.78185	0.46258	7.0806e-06	0.000199539
Os09g0532000	45.265	2.28439	0.600727	7.25299e-06	0.000203873
Os01g0198000	39.5029	4.1428	1.1015	7.50822e-06	0.000209438
Os08g0556300	30.2664	-2.01199	0.529772	8.21132e-06	0.000227893
Os08g0117100	302.225	-2.18735	0.583004	8.36204e-06	0.00023149
Os04g0585700	111.134	-1.81313	0.47827	8.4646e-06	0.000234034
Os11g0213800	39.6339	2.74042	0.732396	8.51686e-06	0.000235183
Os01g0296700	57.7655	-2.25445	0.600886	8.71632e-06	0.000238943
Os04g0378400	92.4407	1.8272	0.480829	8.72001e-06	0.000238943
Os03g0315800	7171.43	-1.55351	0.407363	8.93929e-06	0.000243782
Os02g0622500	107.573	2.02277	0.538062	8.97715e-06	0.000244207
Os01g0668100	154.134	-1.73901	0.45951	9.39867e-06	0.000253787
Os06g0641866	114.12	-2.0453	0.54994	9.65565e-06	0.000260086
Os02g0106100	300.328	2.02766	0.542517	9.87423e-06	0.000264675
Os02g0276200	112.082	2.22185	0.596266	9.91468e-06	0.000265435
Os04g0447600	157.867	-1.89212	0.506675	9.9804e-06	0.000266869
Os04g0569100	54.1247	2.68153	0.72608	1.02509e-05	0.000273205
Os06g0707800	169.074	-1.52123	0.40435	1.11386e-05	0.000293548
Os01g0332900	722.328	3.06111	0.84604	1.18075e-05	0.000310022
Os02g0221300	17.9535	3.86459	1.05149	1.19365e-05	0.000312325
Os01g0111100	195.981	-1.63697	0.439778	1.22565e-05	0.000319936
Os02g0498666	28.9894	3.42503	0.937447	1.24657e-05	0.000324625
Os01g0543000	90.2688	1.75941	0.47672	1.27e-05	0.000329944
Os11g0417800	12.002	6.1115	2.46068	1.27288e-05	0.000330301
Os02g0190300	37.5262	2.20396	0.603387	1.29837e-05	0.000336519
Os12g0541000	195.707	-2.2333	0.616674	1.3286e-05	0.000343947
Os09g0454100	258.471	-1.77186	0.482351	1.33958e-05	0.000345974
Os06g0146300	1083.9	-1.52222	0.410634	1.38242e-05	0.000355367
Os08g0157550	14.6746	5.11798	1.30171	1.39066e-05	0.000357067
Os12g0603300	95.6206	-1.72163	0.469786	1.39537e-05	0.000357856
Os11g0431100	15.4265	-5.40395	1.49203	1.40904e-05	0.0003601
Os03g0135600	823.129	-1.55687	0.423025	1.52594e-05	0.000387271
Os03g0750700	301.526	-1.59999	0.437109	1.55962e-05	0.000394906
Os05g0150600	66.7476	1.97627	0.545583	1.59115e-05	0.000400121
Os04g0413500	66.5413	-2.79875	0.789271	1.59736e-05	0.000401222
Os02g0583700	17.0805	7.46954	2.88998	1.65314e-05	0.000413813
Os01g0283700	50.2013	3.22042	0.913841	1.66352e-05	0.000415463
Os06g0146800	53.4582	1.60752	0.439075	1.67668e-05	0.000417197
Os01g0299100	13.3498	7.63071	2.94056	1.72953e-05	0.000426611
Os12g0564100	61.8097	2.82178	0.799317	1.76281e-05	0.000433359
Os12g0603700	19.4799	-3.26873	0.908294	1.79485e-05	0.000440249
Os01g0915000	45.7022	1.6987	0.467959	1.80735e-05	0.000442821
Os01g0832600	52.2969	2.74972	0.777446	1.99251e-05	0.000482267
Os04g0675101	23.4303	5.83191	1.71523	2.01877e-05	0.000488083
Os03g0292200	221.753	-1.82127	0.513501	2.06071e-05	0.000496799
Os02g0177700	334.627	-1.67454	0.468733	2.11463e-05	0.000507349
Os02g0775300	162.885	-1.94501	0.553017	2.20603e-05	0.000527517
Os04g0185600	14.8483	7.34668	2.9115	2.32842e-05	0.0005544
Os04g0107700	282.846	1.71225	0.482836	2.3316e-05	0.000554558
Os11g0505300	187.277	-1.5205	0.427623	2.41669e-05	0.000572932
Os10g0213100	617.365	-1.84504	0.529622	2.44412e-05	0.000578186
Os01g0928200	50.6052	2.54506	0.736268	2.48842e-05	0.000587401
Os07g0271000	94.799	2.83599	0.828572	2.50186e-05	0.000589939
Os07g0252800	87.9443	-1.96331	0.565113	2.52841e-05	0.00059556
Os11g0659200	12.1815	7.22572	2.94937	2.64765e-05	0.000619657
Os05g0550650	13.05	3.70993	1.03089	2.75093e-05	0.000639059
Os07g0120650	138.082	1.86506	0.537978	2.86425e-05	0.000661883
Os08g0382800	61.4418	1.98257	0.57389	2.88931e-05	0.000665971
Os03g0843400	1733.85	-2.37261	0.695018	2.89966e-05	0.000667255
Os12g0458100	733.462	3.4175	1.02143	2.95456e-05	0.000679177
Os08g0547800	247.818	-1.97308	0.577374	3.07428e-05	0.000702842
Os10g0120300	16.0166	6.62996	2.70087	3.12543e-05	0.000711011
Os05g0417100	77.7609	1.74618	0.503506	3.19921e-05	0.000722555
Os04g0398000	238.961	1.50594	0.430453	3.24173e-05	0.000730496
Os05g0399400	38.9279	2.31064	0.681915	3.38192e-05	0.000756354
Os12g0199800	20.343	-3.58981	1.10937	3.53978e-05	0.000788121
Os01g0795600	18.4631	-2.90472	0.865696	3.75043e-05	0.000822508
Os12g0204500	287.377	-1.98064	0.589085	3.75879e-05	0.000823519
Os10g0531400	100.227	-1.76045	0.523435	3.85492e-05	0.000838722
Os11g0592100	134.025	1.5749	0.459696	3.90137e-05	0.000846172
Os05g0429500	426.049	-1.6168	0.475142	3.90458e-05	0.000846172
Os03g0826200	914.458	-2.1729	0.654953	3.92236e-05	0.000848351
Os11g0261600	12.6872	6.61144	2.73745	3.96261e-05	0.000852855
Os05g0594200	80.5619	1.5035	0.437484	3.9608e-05	0.000852855
Os02g0719600	264.981	1.74034	0.512421	4.07384e-05	0.000874223
Os05g0465000	18.3684	2.70406	0.811715	4.2543e-05	0.000907393
Os08g0103100	70.1385	-1.81203	0.542624	4.25846e-05	0.000907393
Os07g0664600	52.3914	3.38937	1.05125	4.33646e-05	0.00092068
Os01g0804200	40.9087	1.64632	0.48589	4.3944e-05	0.000931181
Os04g0420900	21.187	2.39626	0.72224	4.40418e-05	0.000932354
Os07g0418500	72.7746	2.59175	0.793854	4.53203e-05	0.00095665
Os02g0503900	24.7796	2.78341	0.841598	4.56795e-05	0.000963307
Os06g0499200	12.982	5.22233	1.59622	4.62224e-05	0.00097122
Os04g0565200	36.7938	2.70429	0.828762	4.64669e-05	0.000975228
Os03g0817500	25.3692	-4.07961	1.28372	4.74502e-05	0.000993964
Os01g0910800	222.879	4.90781	1.54929	4.89504e-05	0.00101859
Os01g0971800	98.2128	-1.5164	0.4506	4.91722e-05	0.00102223
Os03g0198600	61.122	2.41263	0.742759	4.93767e-05	0.00102357
Os07g0181500	50.4905	1.68229	0.505031	5.07937e-05	0.00104899
Os05g0201700	17.636	-3.44319	1.06769	5.10707e-05	0.00105372
Os02g0603000	19.4613	-3.30248	1.03131	5.28929e-05	0.00108723
Os06g0246500	109.058	4.3639	1.3798	5.35039e-05	0.00109568
Os02g0733900	25.2966	3.28332	1.02463	5.51893e-05	0.00112286
Os04g0342100	315.605	2.47273	0.77072	5.53974e-05	0.00112605
Os07g0188249	20.2742	-2.42961	0.743611	5.56418e-05	0.00112794
Os09g0246300	95.6911	-1.63379	0.49322	5.56903e-05	0.00112794
Os01g0327000	40.26	-1.56791	0.472007	6.04704e-05	0.00120463
Os03g0284500	129.917	-1.71036	0.524578	6.11904e-05	0.00121457
Os10g0471100	21.7729	7.01304	3.0319	6.15212e-05	0.00121893
Os03g0773000	33.7264	-2.59344	0.814966	6.33521e-05	0.00124957
Os03g0729700	53.5926	-2.24702	0.707769	6.49492e-05	0.00127763
Os01g0342500	107.914	-2.06498	0.652153	6.70232e-05	0.00131254
Os05g0215300	230.963	-2.71524	0.876514	6.87732e-05	0.00134442
Os12g0247700	1322.13	3.29058	1.05732	7.05655e-05	0.00137456
Os07g0240600	71.4207	-1.93516	0.610071	7.47787e-05	0.00144891
Os05g0391600	204.73	-1.82785	0.576907	7.64094e-05	0.001474
Os11g0618700	12.7855	-5.1793	1.5547	7.8483e-05	0.00150082
Os10g0502600	157.017	-2.17513	0.700233	7.94508e-05	0.001518
Os05g0572700	13.0016	4.54523	1.42335	7.95654e-05	0.00151887
Os01g0916100	23.5709	-2.49576	0.812301	8.0573e-05	0.00153543
Os12g0244000	15.5696	2.77834	0.850015	8.43721e-05	0.00159125
Os03g0193300	23.6336	3.83715	1.26646	8.47516e-05	0.00159704
Os05g0498900	16.8485	3.22675	1.00891	8.51563e-05	0.00160053
Os02g0481700	96.5404	1.80075	0.572419	8.79665e-05	0.00164469
Os09g0474051	177.582	-2.00246	0.649546	8.86851e-05	0.00165412
Os03g0296200	9.44705	5.82958	2.62294	9.01005e-05	0.001672
Os07g0613500	81.5138	-1.73936	0.558064	9.46741e-05	0.00173778
Os02g0742900	23.13	2.75149	0.900197	9.66832e-05	0.00176874
Os12g0242500	39.2916	1.87118	0.599313	9.88667e-05	0.00179421
Os01g0153700	49.4898	2.10435	0.686407	0.000100369	0.00181717
Os10g0573700	127.88	-1.54309	0.493988	0.000103411	0.00186081
Os08g0383250	37.8284	2.19757	0.722557	0.000105014	0.00188656
Os10g0389300	10.2088	3.16145	1.03604	0.000106184	0.0019029
Os02g0158500	26.4969	-1.97411	0.645077	0.000109543	0.00194879
Os07g0622700	46.4563	2.29069	0.76675	0.000119127	0.00210225
Os08g0307000	67.1384	1.86019	0.611288	0.000119815	0.00210409
Os08g0392100	28.7828	-2.59706	0.884227	0.000119897	0.00210409
Os07g0130100	59.6951	2.6445	0.898279	0.000121187	0.00212324
Os04g0305700	32.7632	-1.78704	0.584654	0.000123713	0.00216232
Os06g0216300	18.23	2.54616	0.850422	0.000124482	0.00217058
Os03g0431100	2321.13	-2.66263	0.918895	0.000125206	0.00218141
Os12g0218100	91.1901	1.5372	0.498481	0.000128304	0.0022266
Os01g0778400	77.0393	-1.56668	0.509946	0.000133487	0.00230381
Os06g0239500	51.3313	-1.73503	0.572441	0.000134305	0.00231429
Os01g0123800	8.73308	3.69232	1.15962	0.00013486	0.00232021
Os10g0482200	22.7304	-2.36409	0.800716	0.000134847	0.00232021
Os02g0689900	51.3176	2.72789	0.937265	0.000135939	0.00233239
Os04g0188433	78.2807	2.00254	0.671958	0.000135877	0.00233239
Os01g0873200	241.246	-2.96886	1.05333	0.000138468	0.00236928
Os01g0794400	219.975	2.02576	0.683389	0.000138618	0.00237
Os01g0732300	77.7433	-2.11178	0.721514	0.000142337	0.00241478
Os05g0195101	96.3364	1.67539	0.559426	0.000143702	0.00243417
Os11g0118400	73.7621	1.50256	0.494274	0.000148842	0.00250294
Os07g0593000	47.5205	2.16761	0.742164	0.00014935	0.00250663
Os03g0231400	76.7825	-2.17872	0.754312	0.000150663	0.00252096
Os04g0578550	12.8829	3.6071	1.14966	0.000150982	0.00252437
Os12g0143400	18.7732	4.15799	1.29191	0.000157968	0.00262165
Os10g0195250	48.72	-2.95843	1.06346	0.000165307	0.00272242
Os04g0488200	9.80991	5.67845	2.68027	0.000175941	0.00286957
Os06g0196600	16.1294	-2.7581	0.984766	0.000177987	0.00289433
Os06g0163701	91.6022	1.61734	0.547028	0.000180614	0.00292838
Os09g0273600	27.5224	-2.63846	0.940538	0.000181003	0.00293252
Os08g0433500	24.6264	2.31492	0.809237	0.000181586	0.00293702
Os03g0268600	46.5133	1.85332	0.637127	0.000181925	0.00293877
Os03g0361500	24.0353	2.67883	0.954893	0.000183438	0.00295452
Os08g0234400	23.1921	2.23912	0.784846	0.000187107	0.00300699
Os09g0543900	19.8528	-4.6932	1.53423	0.000195291	0.00312708
Os01g0963400	605.967	-2.37359	0.852285	0.000196601	0.00314178
Os10g0558700	111.934	1.57967	0.538762	0.000196638	0.00314178
Os11g0702100	50.3727	2.17957	0.77214	0.000207214	0.0032892
Os01g0785900	55.1911	-2.58779	0.943656	0.000214309	0.00338469
Os02g0308800	1625.81	-2.55036	0.941251	0.000217937	0.00343354
Os02g0162200	43.3478	-3.45336	1.32	0.000218649	0.0034384
Os08g0524400	194.216	-2.01581	0.724627	0.00022026	0.00345877
Os08g0466050	16.524	5.55339	2.11753	0.000226994	0.00354424
Os07g0296000	147.078	1.56825	0.541121	0.000228368	0.00356063
Os03g0734100	134.774	1.73813	0.612194	0.000230706	0.00359197
Os12g0455100	30.7498	-2.45345	0.898212	0.000231253	0.00359338
Os07g0614700	39.1299	-1.76686	0.627636	0.000232203	0.00360232
Os02g0200300	48.2162	-1.68872	0.595358	0.000234706	0.00363363
Os01g0846400	13.0709	4.19002	1.38522	0.000241869	0.00371052
Os01g0949300	200.367	-1.61204	0.568024	0.000245301	0.00374745
Os12g0116700	9.84898	4.9524	1.75717	0.000247449	0.00377334
Os07g0592100	20.4686	2.05581	0.729303	0.000247511	0.00377334
Os02g0489500	81.3349	-2.50303	0.940021	0.000249286	0.00378987
Os08g0506500	231.909	-1.64977	0.586415	0.000250278	0.00379707
Os03g0363400	175.7	-1.67069	0.596307	0.000251668	0.00381552
Os02g0507100	40.5254	-2.00395	0.723658	0.000255935	0.00386686
Os10g0181600	2320.34	-1.87154	0.679539	0.000257138	0.00387702
Os06g0549300	24.4049	-1.81533	0.651868	0.00026551	0.00396783
Os01g0281600	224.716	-1.82948	0.666513	0.000269474	0.00402159
Os06g0608000	23.743	-2.58838	0.963473	0.00027994	0.00413561
Os03g0128300	91.8037	-2.6738	1.02567	0.000281933	0.00415946
Os11g0208000	22.2168	2.1198	0.771283	0.000282499	0.00416502
Os01g0385400	20.4752	4.80332	1.79598	0.00028557	0.00420181
Os06g0693200	67.1926	-1.82751	0.671009	0.000286224	0.00420762
Os10g0546900	34.5452	-2.36626	0.881496	0.000292952	0.00428746
Os01g0198500	46.8339	-2.53716	0.977788	0.000297291	0.00433362
Os04g0569300	91.8466	-1.70634	0.622252	0.000300417	0.00437047
Os03g0117000	15.1546	-2.25497	0.833866	0.000304785	0.0044223
Os01g0974400	209.953	-1.6486	0.602285	0.000312773	0.00451434
Os07g0696000	28.8706	2.52121	0.951836	0.000316765	0.00456513
Os09g0498500	55.0469	-2.45844	0.945838	0.000318156	0.00457543
Os01g0795400	190.839	1.76034	0.650187	0.000322341	0.00462205
Os05g0455900	71.6726	2.17168	0.821027	0.000322237	0.00462205
Os01g0728700	17.4533	3.88473	1.41735	0.000324212	0.00464584
Os02g0241200	58.1767	-1.76488	0.649149	0.000332039	0.00473635
Os07g0561800	60.5041	-2.58192	1.01134	0.000338274	0.00480655
Os01g0946700	14.6022	4.43049	1.79519	0.000343894	0.00487666
Os03g0249100	306.492	-1.5622	0.576031	0.000346158	0.00489206
Os07g0243150	2096.74	-2.17034	0.843143	0.000357948	0.0050179
Os11g0123066	49.725	2.35903	0.917414	0.000366667	0.00512703
Os01g0332200	27.695	-1.51109	0.554509	0.000369332	0.00515263
Os02g0164000	106.055	1.53916	0.564998	0.000371163	0.00517342
Os03g0103400	36.6353	1.67371	0.628793	0.000399943	0.00548942
Os12g0547100	41.8704	-1.51835	0.565557	0.000423839	0.00574709
Os07g0526600	61.3127	4.52812	2.03033	0.000425153	0.00576135
Os11g0288350	52.201	1.6204	0.610777	0.00043125	0.00582958
Os10g0558725	10.0703	2.34967	0.9172	0.000458211	0.00608905
Os11g0463700	163.29	-1.79849	0.705335	0.00045857	0.00609014
Os02g0168200	19.3598	3.42884	1.39168	0.000466074	0.00617485
Os01g0537250	30.8229	-1.86063	0.724898	0.000467848	0.00619088
Os08g0189200	390.884	1.58384	0.605198	0.000471852	0.00623259
Os11g0257800	24.5263	-2.54889	1.05378	0.00047846	0.00630848
Os03g0128000	886.351	-2.44061	1.01465	0.000482402	0.00634142
Os12g0580600	19.1301	1.88584	0.741704	0.000488371	0.00640837
Os01g0678600	4755.81	-2.00043	0.807549	0.000491256	0.00643801
Os09g0465200	9.1153	4.18107	1.56395	0.000502599	0.00655589
Os10g0409400	325.511	4.63879	2.26822	0.000508864	0.00662187
Os04g0495300	71.379	-2.75007	1.17434	0.000522883	0.00677218
Os07g0241050	33.5114	-2.36317	0.979992	0.000529618	0.00682719
Os05g0541400	41.2271	-2.51043	1.04346	0.000534704	0.00688467
Os12g0181533	22.7848	-1.62942	0.635083	0.000539045	0.00693243
Os01g0227700	33.1398	1.97727	0.782545	0.000539634	0.00693595
Os01g0688600	66.0287	-1.54086	0.602386	0.000551058	0.0070443
Os04g0607150	8.52146	6.28863	3.29457	0.000557897	0.00710825
Os11g0679900	67.894	1.57334	0.616287	0.00056757	0.00720424
Os05g0561800	27.5381	2.41385	0.993455	0.000581672	0.00733034
Os11g0126900	98.5824	4.11405	1.93791	0.000585463	0.00735278
Os04g0522500	8.75807	-3.02132	1.2088	0.00058947	0.00739043
Os03g0557900	13.5585	3.54191	1.2585	0.000611124	0.00761408
Os10g0493850	34.5297	-2.19096	0.918945	0.000612492	0.00762247
Os05g0542001	12.4656	2.61457	1.09366	0.000615706	0.00764514
Os01g0210300	28.6854	-2.48167	1.06952	0.00061716	0.00765452
Os10g0433700	46.0599	-1.50321	0.595213	0.000629263	0.00778265
Os05g0439400	71.0845	-1.81983	0.748785	0.000631687	0.00780824
Os01g0668400	18.2837	1.62608	0.642743	0.000643373	0.00791259
Os06g0168700	53.7304	1.90483	0.790719	0.000650856	0.00799566
Os12g0600701	950.089	-1.85639	0.77735	0.00066035	0.00806878
Os06g0695400	11.2273	5.62574	2.80945	0.000660484	0.00806878
Os01g0721500	72.8683	2.17844	0.931841	0.0006684	0.00814284
Os04g0423100	72.7227	-1.95616	0.832301	0.000681192	0.00826656
Os10g0334500	52.4317	-1.99191	0.846783	0.000687875	0.00832466
Os12g0167700	54.3327	1.55865	0.63162	0.00069951	0.00843756
Os12g0473900	59.6775	2.03259	0.862701	0.000700521	0.00844443
Os06g0142200	78.5924	1.5	0.60218	0.000703526	0.00846738
Os04g0108600	31.7865	9.27691	5.09631	0.000712517	0.00855215
Os01g0748100	48.9363	1.58945	0.646465	0.000725131	0.00868123
Os05g0457200	12.7786	3.46717	1.29975	0.000756532	0.00902616
Os12g0410050	58.7121	1.50227	0.607813	0.000768931	0.00913933
Os02g0740500	44.2877	1.614	0.664279	0.000775125	0.00919802
Os04g0578400	203.428	-1.66081	0.704183	0.000780781	0.00924016
Os12g0541700	156.259	-1.6253	0.683422	0.000783956	0.00927273
Os10g0352000	55.5212	-1.6895	0.717211	0.000791954	0.00934217
Os07g0105000	42.0613	-2.2877	1.02615	0.000791773	0.00934217
Os06g0185100	89.069	-2.04535	0.903162	0.000796065	0.0093655
Os01g0647200	3489	-2.27354	1.03326	0.00079944	0.00939513
Os03g0791200	15.4371	2.98104	1.34196	0.00080026	0.00939914
Os01g0313300	34.7493	-2.52814	1.15123	0.00082791	0.00963174
Os11g0262600	27.054	-3.37085	1.59991	0.000830738	0.00964771
Os05g0312600	50.085	-2.47601	1.16018	0.000837249	0.00970439
Os01g0269500	11.0315	3.63086	1.54781	0.000838273	0.00970602
Os07g0491900	44.4379	-1.86926	0.818812	0.000849602	0.00981648
Os08g0340900	51.8537	-1.62104	0.690118	0.000852615	0.00984093
Os01g0609900	73.0115	1.51837	0.629071	0.000856198	0.00987709
Os05g0500500	74.5024	-1.75319	0.760896	0.000868625	0.00999944
Os09g0533200	125.366	-2.05018	0.93014	0.00090181	0.0103112
Os07g0162700	19.976	-2.43081	1.13195	0.000918837	0.0104568
Os05g0444200	62.1441	1.78014	0.777864	0.000920284	0.0104679
Os09g0371650	51.651	-1.8153	0.809971	0.000931474	0.0105582
Os03g0229500	125.352	-1.59742	0.688704	0.000953788	0.010793
Os01g0863500	135.147	-1.66641	0.729858	0.00095554	0.0108009
Os02g0635800	95.9082	-1.80291	0.809252	0.00100922	0.0112635
Os11g0673200	94.4896	-1.59454	0.697899	0.00101925	0.0113572
Os01g0592900	46.3575	2.79181	1.38467	0.00102395	0.0113749
Os03g0177300	139.282	-1.5532	0.682423	0.00105443	0.0116615
Os06g0236300	78.2865	-2.00789	0.944585	0.00105568	0.0116635
Os10g0206000	18.5365	1.89772	0.849687	0.00105872	0.0116657
Os04g0387000	25.912	-1.56187	0.671474	0.00106147	0.0116804
Os08g0549600	126.135	-2.47949	1.23689	0.00107915	0.0118396
Os12g0137100	143.448	-1.59156	0.704459	0.00108059	0.0118493
Os11g0530700	60.2074	-1.52298	0.667862	0.00108632	0.0118903
Os01g0159000	36.419	2.73045	1.31747	0.00110277	0.0120145
Os10g0349300	16.9636	-2.52872	1.17839	0.00110728	0.0120516
Os06g0306300	36.5006	-1.76494	0.803968	0.00111211	0.0120743
Os08g0269600	52.184	-1.5275	0.665941	0.00112357	0.0121626
Os08g0438600	37.0839	-1.63014	0.727308	0.00113444	0.0122681
Os11g0260100	45.0815	1.8832	0.875988	0.00117664	0.0126236
Os10g0368902	34.0976	2.22304	1.06836	0.0011791	0.012639
Os03g0241800	15.1736	2.87982	1.33317	0.00119559	0.0127784
Os04g0495700	50.6459	-1.88447	0.913237	0.00132044	0.0138896
Os04g0523500	27.0095	-1.95399	0.960152	0.00132956	0.0139588
Os12g0282400	20.5345	3.26153	1.78935	0.00135191	0.0141339
Os07g0686100	17.0651	-1.86069	0.892372	0.00135204	0.0141339
Os03g0196600	321.496	-2.1084	1.07387	0.00136284	0.0141996
Os08g0490100	61.2565	-1.51011	0.698035	0.00142795	0.0147035
Os10g0515900	14.2481	3.02111	1.65416	0.00142956	0.0147063
Os02g0809800	41.7106	-1.81933	0.875595	0.00142947	0.0147063
Os02g0773500	1023.55	-1.87239	0.933368	0.0014389	0.0147746
Os06g0712200	97.3007	-1.76825	0.858604	0.00144846	0.0148449
Os06g0157900	63.4742	-2.0946	1.0796	0.00145406	0.0148746
Os08g0166400	70.9118	1.54786	0.721934	0.00148713	0.0151471
Os01g0705200	244.818	3.32816	1.97293	0.00151093	0.0153137
Os01g0670100	33.474	1.9893	0.989371	0.00152262	0.0154038
Os02g0140300	39.8058	-1.59356	0.758593	0.00153222	0.015451
Os06g0585982	63.797	1.50269	0.699549	0.00153093	0.015451
Os04g0201200	55.3089	1.67416	0.80888	0.00153752	0.0154923
Os03g0856700	60.1788	-1.52942	0.730528	0.00156306	0.0156899
Os08g0235800	83.1078	-1.86738	0.954058	0.00159621	0.015928
Os02g0625300	488.813	-1.54875	0.750166	0.00161222	0.0160512
Os09g0439800	22.7485	2.57918	1.39668	0.00161166	0.0160512
Os06g0554600	220.443	-1.55344	0.756192	0.00166132	0.0164085
Os05g0437700	18.6101	1.8918	0.936531	0.00170151	0.0167549
Os09g0119600	19.3693	-2.46118	1.3888	0.0017268	0.0169461
Os06g0174700	11.8149	-2.17883	1.09094	0.00175679	0.0171637
Os01g0962100	10.6157	3.5587	1.78335	0.00178611	0.0173651
Os01g0964900	191.215	-1.5798	0.789451	0.00181199	0.0175546
Os09g0471800	122.046	1.66642	0.841714	0.00184997	0.0178673
Os01g0575200	12.9134	-1.80058	0.91902	0.00188026	0.0180896
Os05g0536000	10.5503	2.30241	1.20836	0.00193105	0.0184878
Os07g0188700	43.5215	2.07007	1.12333	0.00193494	0.0185088
Os12g0204200	17.0133	-2.05936	1.0844	0.00194704	0.0185977
Os03g0182800	33.5169	-2.01741	1.10491	0.0019575	0.0186515
Os01g0179600	351.985	-1.63077	0.849068	0.00200641	0.0190185
Os03g0738900	38.5149	-1.57558	0.805062	0.00205092	0.0193318
Os11g0592300	14.7481	1.66268	0.826862	0.00207791	0.0195473
Os07g0543100	57.2837	-1.764	0.961841	0.00207993	0.0195549
Os06g0640800	15.1451	-2.28901	1.28271	0.0020891	0.0196075
Os01g0228500	11.6377	3.58929	1.84315	0.00210015	0.0196864
Os01g0284700	1174.09	-1.70251	0.918103	0.00210109	0.0196864
Os03g0758900	1277.02	-1.73384	0.942265	0.00209942	0.0196864
Os10g0478500	16.9201	2.40393	1.37425	0.00212477	0.019849
Os03g0187400	56.7262	-1.83964	1.02604	0.00214446	0.0199988
Os03g0738600	93.1784	3.04413	2.33497	0.00215219	0.0200454
Os01g0793300	134.775	2.17474	1.2665	0.00216125	0.0201127
Os11g0630300	9.61728	2.91268	1.72768	0.00219808	0.0203777
Os09g0544000	25.6033	1.82278	0.987824	0.00220695	0.0204427
Os04g0495900	12.8858	-1.96929	1.0361	0.00223168	0.0206282
Os03g0675300	22.7645	-2.18096	1.27523	0.00225585	0.0208254
Os05g0565701	25.5706	-2.08073	1.2475	0.00233741	0.0213983
Os08g0528700	20.882	1.86497	1.01815	0.00235168	0.0214842
Os01g0154600	37.5183	-1.61821	0.890224	0.00251002	0.0225676
Os12g0433066	13.4981	-1.57864	0.834967	0.00250916	0.0225676
Os04g0420500	31.6588	2.13439	1.29477	0.00253496	0.0226588
Os02g0467300	10.6185	2.20358	1.32471	0.00254009	0.0226926
Os11g0244600	9.69153	-2.56111	1.5008	0.00261715	0.0232233
Os07g0154100	17.2722	2.35916	1.36776	0.0026201	0.02324
Os04g0103500	60.9767	2.58998	1.96637	0.00263543	0.0233477
Os11g0303701	15.8895	2.36273	1.44624	0.00266644	0.0235369
Os03g0581100	45.1557	-1.53665	0.850784	0.00278365	0.0243077
Os01g0774500	17.1433	-2.42868	1.54247	0.00282169	0.0245325
Os03g0431600	44.6454	-2.03337	1.38673	0.00288519	0.0249659
Os12g0208950	11.0714	-2.42435	1.63064	0.00288768	0.0249776
Os06g0664200	849.533	-1.5099	0.867262	0.00295722	0.0253693
Os03g0784100	17.6343	-1.8283	1.10182	0.00299736	0.0255836
Os01g0917500	62.7026	1.53601	0.900046	0.00326034	0.0270909
Os01g0127900	23.7938	1.62283	0.939619	0.00331361	0.0274608
Os03g0287400	21.516	2.07657	1.43497	0.00335438	0.0277363
Os10g0435400	13.1554	2.75014	1.6709	0.00340348	0.0280153
Os08g0545700	1170.89	-1.58798	1.00309	0.00341149	0.0280391
Os11g0220500	10.8678	-2.5327	1.53717	0.00345931	0.0282469
Os04g0463000	54.6415	-1.51321	0.920372	0.00347026	0.0283102
Os12g0228400	11.1115	2.14313	1.42419	0.00353398	0.0286565
Os03g0391400	17.4741	-1.85719	1.28378	0.00355134	0.0287579
Os01g0699400	55.3922	1.54645	0.940343	0.00355273	0.0287585
Os03g0184550	35.5242	2.18084	1.61869	0.00370315	0.0295942
Os02g0246900	272.985	-1.50425	0.953794	0.00375369	0.0299066
Os03g0761000	209.076	-1.7088	1.18589	0.00376669	0.0299662
Os06g0125000	23.5538	2.09529	1.59175	0.00377017	0.0299662
Os06g0142300	25.3698	1.51956	0.924846	0.00378196	0.0300225
Os10g0118000	59.4162	2.17777	2.73035	0.00399773	0.0313661
Os05g0519700	12.903	1.93455	1.39352	0.0040018	0.0313867
Os05g0386800	47.8554	-1.61118	1.11556	0.00404088	0.0316172
Os01g0623200	52.9911	1.55529	1.03634	0.00418137	0.0324818
Os06g0307900	23.8367	1.76426	1.28609	0.00421087	0.0326942
Os11g0427700	17.1491	2.17902	1.46238	0.00422021	0.0327372
Os07g0132500	20.7402	1.691	1.23489	0.00439619	0.0337814
Os03g0719000	69.3557	-1.53273	1.08703	0.00445101	0.0340701
Os04g0583200	12.6045	1.5821	1.02295	0.00446896	0.0341836
Os02g0621400	10.4543	2.27488	1.39211	0.00448532	0.034261
Os06g0561800	21.4637	1.78126	1.40457	0.00463255	0.0350684
Os01g0200350	8.87385	2.53712	1.96327	0.00466156	0.0352394
Os04g0623901	17.3155	1.89796	1.88786	0.00492282	0.0366495
Os11g0278300	18.6386	1.85376	1.77607	0.00493711	0.0367405
Os04g0486950	12.9972	2.15068	1.88118	0.00497355	0.0369615
Os01g0957800	15.2816	-1.52155	1.03044	0.00498391	0.0370135
Os08g0448100	13.314	-1.89338	1.95224	0.00498817	0.0370325
Os06g0253600	33.4648	-1.72238	1.89651	0.00516652	0.0380479
Os03g0283750	10.4474	1.51611	1.01334	0.0052103	0.0383188
Os10g0117800	28.2222	1.58715	1.29227	0.00535742	0.0390347
Os08g0248100	44.3966	1.6847	1.93344	0.00556387	0.0401789
Os06g0125200	17.9724	1.74452	3.23736	0.00570126	0.0408618
Os07g0117350	22.3985	1.68703	1.6944	0.00575968	0.041173
Os04g0365100	11.5739	-1.69166	2.00696	0.00604505	0.0427811
Os07g0116900	26.8614	1.60145	1.94755	0.00622431	0.0437676
Os06g0704800	23.8328	1.59112	1.51117	0.0062712	0.0439474
Os03g0839200	14.5018	-1.53879	1.49261	0.00633608	0.0442417
Os07g0287000	16.8772	1.58774	2.83688	0.00639518	0.0445652
Os09g0445600	12.8973	1.8762	1.56547	0.00674527	0.0464926

## Sheet: SLR1 OX salt
	baseMean	log2FoldChange	lfcSE	pvalue	padj
Os11g0431100	15.4265	-8.6735	2.88746	7.83756e-09	6.49275e-07
Os04g0390800	27.3802	-6.40155	2.86402	6.29117e-05	0.00149794
Os05g0567600	27.0032	-4.44752	0.849835	1.56317e-08	1.17522e-06
Os01g0216000	39.9996	-4.18043	0.903727	2.37874e-07	1.26137e-05
Os02g0662000	49.2997	-4.05232	0.797586	1.37949e-08	1.06633e-06
Os10g0120300	16.0166	-3.98688	1.54169	0.000383728	0.00643544
Os07g0105000	42.0613	-3.37943	0.978766	1.9838e-05	0.000563395
Os05g0201700	17.636	-3.25531	1.03505	7.22213e-05	0.00168309
Os06g0546500	45.2309	-3.25042	0.752961	6.48439e-07	3.03522e-05
Os05g0503650	473.13	-3.20229	0.488543	2.5481e-12	4.30295e-10
Os01g0935800	146.885	-2.94139	0.402327	1.62913e-14	3.9336e-12
Os07g0162700	19.976	-2.9	1.09598	0.000285222	0.0050374
Os12g0163700	314.969	-2.8866	0.370865	4.20442e-16	1.41999e-13
Os05g0500600	124.928	-2.81013	0.443853	1.19858e-11	1.80222e-09
Os01g0648600	17.7245	-2.80697	0.992263	0.000203733	0.00384753
Os06g0480500	439.664	-2.76604	0.311587	3.27808e-20	1.99899e-17
Os09g0356800	144.621	-2.7439	0.75857	1.18628e-05	0.000362708
Os04g0141400	109.845	-2.70516	0.340592	9.36575e-17	3.31623e-14
Os10g0552800	105.878	-2.68704	0.710404	5.98031e-06	0.000206734
Os03g0697200	13.5384	-2.68121	1.16898	0.000703676	0.0104377
Os04g0364800	199.983	-2.61211	0.323725	5.18351e-17	1.92871e-14
Os05g0493800	13.4924	-2.60767	1.37338	0.00142484	0.0181751
Os04g0525100	40.4022	-2.56784	0.710292	1.40164e-05	0.000418073
Os12g0109200	12.4175	-2.56535	1.16203	0.00100767	0.0139432
Os02g0726000	57.7695	-2.53334	0.646987	4.34579e-06	0.000157952
Os01g0778400	77.0393	-2.52925	0.499895	1.94778e-08	1.41588e-06
Os04g0383100	15.5143	-2.49919	0.663548	8.0382e-06	0.000260654
Os04g0445300	90.9048	-2.49793	0.412367	7.12315e-11	8.93569e-09
Os10g0150000	44.3764	-2.49552	0.521182	9.23601e-08	5.52475e-06
Os07g0142200	358.875	-2.48532	0.251365	3.4531e-24	3.03223e-21
Os03g0314500	109.699	-2.43767	0.457091	6.3101e-09	5.31075e-07
Os06g0210000	240.826	-2.42289	0.30122	5.28435e-17	1.93346e-14
Os10g0552600	138.432	-2.34267	0.500287	1.46568e-07	8.40107e-06
Os08g0239300	75.8361	-2.32424	0.476857	5.60549e-08	3.61933e-06
Os10g0320100	147.243	-2.31756	0.349201	1.72599e-12	3.03125e-10
Os07g0250501	31.7287	-2.31627	0.563175	1.9545e-06	7.9605e-05
Os03g0297900	17.1443	-2.31422	1.04634	0.000800075	0.011655
Os05g0317900	64.8901	-2.30177	0.571392	2.47205e-06	9.72618e-05
Os01g0154600	37.5183	-2.2881	0.841015	0.000251048	0.00456229
Os01g0663051	104.405	-2.287	0.572521	2.81946e-06	0.000109939
Os07g0142300	439.889	-2.27817	0.226517	5.53698e-25	5.52515e-22
Os12g0438100	10.3739	-2.24767	1.43709	0.00289939	0.0311341
Os06g0695900	38.1383	-2.1897	0.877648	0.000454985	0.00734433
Os01g0101150	11.7132	-2.17699	1.0183	0.00114795	0.0153665
Os01g0691400	44.3841	-2.172	0.498245	6.59346e-07	3.06666e-05
Os01g0635200	485.023	-2.16798	0.251134	3.30359e-19	1.8131e-16
Os05g0463100	173.998	-2.15299	0.511363	1.16013e-06	5.00361e-05
Os05g0532500	24.8264	-2.14472	1.23539	0.00201124	0.023649
Os02g0198700	52.6523	-2.1173	0.569929	9.21335e-06	0.000296136
Os09g0351800	22.9462	-2.10272	0.705422	0.000131072	0.0027326
Os07g0142500	243.598	-2.09164	0.256505	2.12968e-17	8.06083e-15
Os09g0545999	12.4127	-2.07529	1.33637	0.00272698	0.0297489
Os02g0198400	76.1856	-2.06261	0.840584	0.000530407	0.0083311
Os01g0669100	75.05	-2.05368	0.710486	0.000163097	0.00327075
Os01g0922700	849.603	-2.02696	0.220534	2.2837e-21	1.56669e-18
Os05g0499300	806.621	-2.01606	0.201966	1.07354e-24	9.81976e-22
Os01g0831250	35.6343	-2.00994	0.852785	0.000686524	0.0102317
Os02g0240300	3866.76	-2.0068	0.259538	6.31381e-16	2.06876e-13
Os10g0552700	713.324	-2.00337	0.307729	3.9823e-12	6.57319e-10
Os03g0339400	124.905	-1.99599	0.341822	3.6501e-10	4.13045e-08
Os05g0280500	24.7659	-1.98608	0.554512	1.7324e-05	0.000501072
Os11g0152025	36.1054	-1.98159	0.648803	9.13024e-05	0.0020411
Os01g0735300	83.9522	-1.9758	0.394117	2.94611e-08	2.04025e-06
Os01g0595201	31.9097	-1.97568	0.541885	1.35159e-05	0.000406458
Os07g0174900	34.8863	-1.96731	1.08726	0.00170794	0.0210052
Os05g0384300	16.14	-1.95303	1.45146	0.00371072	0.0374707
Os05g0359833	10.9736	-1.94561	1.14443	0.00268654	0.0294446
Os01g0327000	40.26	-1.94355	0.482998	3.25984e-06	0.000124892
Os09g0351700	121.182	-1.93756	0.435352	5.57279e-07	2.66535e-05
Os11g0153500	300.534	-1.91533	0.323199	1.84645e-10	2.12226e-08
Os10g0508900	171.539	-1.89634	0.4052	1.51446e-07	8.50307e-06
Os08g0355400	448.545	-1.88068	0.287635	4.19114e-12	6.86627e-10
Os08g0487900	14.725	-1.86888	1.01237	0.00210767	0.0245332
Os03g0664400	407.281	-1.86384	0.25693	2.37407e-14	5.4861e-12
Os06g0220600	19.5927	-1.86302	1.03844	0.00218063	0.0251955
Os12g0189300	5728.78	-1.84979	0.239775	7.57439e-16	2.4453e-13
Os01g0827300	169.017	-1.84906	0.250947	1.23864e-14	3.11298e-12
Os01g0751600	30.3263	-1.80402	0.705889	0.00045472	0.00734433
Os03g0597600	15.681	-1.78503	0.924775	0.00175825	0.0214796
Os01g0332200	27.695	-1.78463	0.565735	7.89525e-05	0.00181112
Os05g0541750	594.649	-1.77848	0.214368	8.73252e-18	3.68663e-15
Os08g0530100	72.555	-1.77105	0.604168	0.000167886	0.00332664
Os05g0458500	22.453	-1.76045	0.562182	8.47857e-05	0.00192283
Os06g0127700	13.0241	-1.74934	0.8784	0.00163516	0.0203085
Os11g0109700	35.8769	-1.74743	0.801329	0.00108238	0.0147587
Os03g0709100	43.0992	-1.74476	0.493849	2.2013e-05	0.000614823
Os12g0603300	95.6206	-1.74138	0.470065	1.21726e-05	0.000371428
Os04g0687800	35.5407	-1.73399	0.718753	0.000694758	0.0103333
Os11g0687100	210.785	-1.73293	1.03067	0.00236461	0.0268124
Os02g0666600	134.633	-1.73282	0.336443	1.75783e-08	1.29496e-06
Os02g0697400	312.215	-1.72795	0.323933	6.26659e-09	5.31075e-07
Os12g0194900	62.9873	-1.7213	0.58927	0.000161808	0.00326073
Os07g0619400	320.708	-1.71184	0.26711	1.33223e-11	1.93685e-09
Os01g0878700	87.7028	-1.71092	0.298816	7.57555e-10	7.99548e-08
Os05g0518300	1221.7	-1.69683	0.153337	1.61935e-29	2.36998e-26
Os01g0638600	130.392	-1.69063	0.393137	1.00487e-06	4.41199e-05
Os01g0133200	109.772	-1.68593	0.396905	1.28824e-06	5.49138e-05
Os12g0125000	38.2851	-1.68462	0.522371	6.67112e-05	0.00157305
Os04g0223901	116.858	-1.67742	0.377872	5.33351e-07	2.57333e-05
Os08g0102250	18.9199	-1.67102	0.743212	0.00107106	0.0146406
Os01g0720500	73138.3	-1.66922	0.184888	1.18914e-20	7.75739e-18
Os06g0274800	206.184	-1.66608	0.263353	1.95931e-11	2.75723e-09
Os06g0294600	31.9805	-1.66333	0.639728	0.000385672	0.00645414
Os03g0199500	40.5942	-1.65507	0.720894	0.000881505	0.0125416
Os03g0861000	31.2447	-1.65044	0.525357	8.80407e-05	0.00198435
Os07g0484800	178.339	-1.64663	0.353734	2.23521e-07	1.19974e-05
Os10g0164001	75.2342	-1.64549	0.377147	7.45963e-07	3.41882e-05
Os01g0644600	1073.38	-1.6425	0.22857	4.29944e-14	9.63119e-12
Os11g0661600	155.07	-1.6424	0.283872	4.83416e-10	5.35982e-08
Os01g0253400	68.9317	-1.64189	0.44582	1.31073e-05	0.000395253
Os04g0116200	179.373	-1.64068	0.236783	3.25289e-13	6.31954e-11
Os06g0206000	19.7526	-1.62483	1.25931	0.00442468	0.0427342
Os10g0518000	217.45	-1.61303	0.232883	2.94552e-13	5.77349e-11
Os08g0556300	30.2664	-1.60977	0.533379	0.000135737	0.00281381
Os07g0497500	13.0902	-1.60608	1.07982	0.00366359	0.0372002
Os04g0528200	25.2093	-1.60601	0.660721	0.000677466	0.0101339
Os04g0464100	75.1803	-1.59898	0.474138	4.33458e-05	0.00108503
Os05g0462000	503.139	-1.5923	0.281295	9.81538e-10	1.01163e-07
Os03g0281900	100.313	-1.5799	0.485353	5.84999e-05	0.00141593
Os01g0893400	922.853	-1.57084	0.1587	4.12424e-24	3.48229e-21
Os01g0827700	58.1328	-1.56043	0.502505	0.000109047	0.00235621
Os10g0575900	26.0245	-1.56027	0.658428	0.000818921	0.0118509
Os05g0102000	607.834	-1.55925	0.423922	1.28376e-05	0.000388188
Os11g0169800	87.9259	-1.55892	0.481187	6.76019e-05	0.00159064
Os02g0629800	3142.59	-1.55202	0.317393	5.9275e-08	3.79377e-06
Os06g0561000	228.375	-1.55082	0.399437	6.0504e-06	0.000207863
Os12g0451300	113.403	-1.54785	0.366262	1.52032e-06	6.34111e-05
Os02g0204400	20.5589	-1.54716	0.913204	0.00307721	0.0325405
Os07g0693800	2061.43	-1.54053	0.201489	1.48248e-15	4.33933e-13
Os04g0521900	173.069	-1.52953	0.282491	4.19644e-09	3.72974e-07
Os08g0460000	25304.7	-1.52575	0.267621	8.02694e-10	8.39121e-08
Os07g0115300	86.3537	-1.51941	0.321231	1.50578e-07	8.48156e-06
Os05g0143600	28.6241	-1.51605	0.724891	0.00138704	0.0177757
Os12g0601800	276.623	-1.50637	0.344413	7.49238e-07	3.42667e-05
Os06g0228200	1494.19	-1.50605	0.230781	4.90978e-12	7.86747e-10
Os05g0573200	24.1172	-1.50087	0.588627	0.000542275	0.00847903
Os09g0367700	195.115	1.50546	0.676807	0.00103092	0.0141805
Os03g0277300	44.0135	1.51477	0.82083	0.00232403	0.0264623
Os07g0638100	130.751	1.51638	0.645892	0.000806906	0.0117389
Os03g0342900	717.648	1.52137	0.411972	1.15371e-05	0.000355223
Os05g0557200	1066.66	1.52632	0.209172	1.63057e-14	3.9336e-12
Os01g0767600	295.818	1.52711	0.247907	4.98798e-11	6.36634e-09
Os03g0146400	382.038	1.52965	0.513311	0.000129892	0.00271314
Os11g0288350	52.201	1.53144	0.625375	0.00070989	0.0105228
Os01g0741900	371.882	1.53678	0.353282	6.78016e-07	3.13358e-05
Os01g0243000	30.0068	1.54288	0.610881	0.00058607	0.00902253
Os01g0667200	986.163	1.55044	0.158797	1.05784e-23	8.60104e-21
Os10g0560000	977.909	1.5653	0.284242	2.28808e-09	2.19346e-07
Os11g0477400	19.7179	1.5704	1.03402	0.0041056	0.0403698
Os08g0335500	81.7868	1.57598	0.598263	0.000331799	0.00571293
Os12g0630500	33.1415	1.5768	1.0231	0.00367114	0.0372596
Os01g0848200	263.191	1.57752	0.384617	2.62921e-06	0.00010307
Os06g0147000	222.29	1.58234	0.256046	3.73473e-11	4.969e-09
Os06g0223700	56.1866	1.58721	0.534773	0.000170044	0.00335698
Os11g0444900	175.536	1.59375	0.314481	2.50545e-08	1.78578e-06
Os11g0592200	1974.41	1.60314	0.41398	6.12351e-06	0.000209392
Os12g0197600	201.025	1.60379	0.411529	4.36877e-06	0.000158525
Os06g0694200	180.737	1.60552	0.267413	1.27657e-10	1.50669e-08
Os05g0515500	124.473	1.61193	0.377725	1.01472e-06	4.43748e-05
Os03g0306900	90.081	1.6141	0.409575	4.71437e-06	0.000168667
Os06g0258000	111.704	1.61425	0.376328	9.5047e-07	4.23238e-05
Os07g0290200	1657.21	1.61457	0.41343	5.26204e-06	0.000185531
Os04g0466600	638.788	1.61549	0.1815	3.6605e-20	2.17187e-17
Os08g0560000	327.125	1.6164	0.356254	3.25222e-07	1.66698e-05
Os07g0602900	37.1701	1.6166	0.574401	0.000240697	0.00442178
Os09g0464066	127.101	1.62178	0.284465	7.80078e-10	8.19381e-08
Os01g0105900	2003.22	1.62336	0.207888	3.32813e-16	1.1416e-13
Os05g0568100	267.68	1.62403	0.524598	9.19334e-05	0.00205103
Os01g0316600	397.542	1.62418	0.374565	8.14368e-07	3.67856e-05
Os01g0369600	34.7776	1.62468	1.1522	0.00334752	0.0347084
Os03g0607200	139.364	1.62647	0.449729	1.56025e-05	0.000454875
Os05g0374500	59.9022	1.63135	0.834732	0.00189883	0.0226919
Os04g0443200	80.8932	1.63284	0.57475	0.000203205	0.00384235
Os01g0796000	61.013	1.63708	0.849942	0.00167281	0.0207007
Os04g0628000	58.6991	1.63903	0.611456	0.000327574	0.00564905
Os01g0800500	359.629	1.6407	0.339682	7.6801e-08	4.70953e-06
Os11g0582300	67.668	1.64355	1.03873	0.00274489	0.0298605
Os04g0188433	78.2807	1.64799	0.728648	0.000888586	0.0125934
Os10g0422600	236.363	1.66447	0.618237	0.000307776	0.00536664
Os07g0190800	151.97	1.66531	0.3638	3.0487e-07	1.58222e-05
Os06g0728700	480.273	1.66604	0.307649	3.45517e-09	3.11469e-07
Os05g0550300	1591.67	1.67025	0.217167	8.09336e-16	2.57498e-13
Os02g0735700	337.741	1.67982	0.470583	1.72825e-05	0.000500531
Os08g0485400	226.248	1.68531	0.371051	2.84102e-07	1.48497e-05
Os02g0247800	74.3608	1.70152	0.427979	4.28832e-06	0.000156381
Os07g0499800	37.8014	1.70354	1.16258	0.00373323	0.0376289
Os03g0663400	104.752	1.70689	0.806096	0.00118014	0.0157016
Os02g0139000	564.968	1.7076	0.400309	9.89759e-07	4.37277e-05
Os04g0635400	106.876	1.71046	0.394571	9.70997e-07	4.31413e-05
Os08g0425800	247.429	1.72124	0.399512	9.91653e-07	4.37277e-05
Os07g0633200	483.266	1.72216	0.268494	1.06932e-11	1.61895e-09
Os04g0201500	87.2986	1.72483	0.502362	3.03601e-05	0.000804945
Os02g0803300	151.737	1.72553	0.539777	5.97628e-05	0.00143857
Os12g0559200	1660.26	1.73002	0.385823	4.17261e-07	2.08304e-05
Os06g0650700	46.9736	1.73043	0.506618	3.48447e-05	0.000907895
Os05g0195101	96.3364	1.73165	0.564675	0.000108155	0.00234053
Os02g0592833	467.895	1.74014	0.355172	5.17392e-08	3.40069e-06
Os05g0247100	18530.2	1.74166	0.203441	7.31878e-19	3.65157e-16
Os09g0572400	226.219	1.74418	0.446739	4.66081e-06	0.000167461
Os03g0153900	58.5363	1.74512	0.681053	0.000408222	0.00675844
Os08g0112300	81.7788	1.74709	0.485354	1.58452e-05	0.00046134
Os03g0696300	419.187	1.74758	0.795943	0.000997773	0.0138371
Os12g0571100	30.5619	1.74861	0.815633	0.00116371	0.0155301
Os04g0630300	305.738	1.75263	0.256727	5.27617e-13	9.89981e-11
Os02g0555300	48.807	1.75295	0.747533	0.000951452	0.0133294
Os06g0314100	26.9076	1.75381	1.02618	0.00253112	0.0282489
Os05g0595100	789.119	1.75411	0.284448	3.67055e-11	4.94353e-09
Os11g0115400	14184.8	1.77511	0.263485	1.01159e-12	1.83532e-10
Os08g0508000	146.154	1.77841	0.629945	0.000212092	0.00396935
Os06g0133400	29.3243	1.7812	0.653097	0.000294603	0.00518223
Os01g0192300	999.874	1.78326	0.209173	1.02671e-18	5.00873e-16
Os01g0123900	13778.6	1.78622	0.189255	2.46269e-22	1.86426e-19
Os09g0538000	4758.07	1.78796	0.367295	6.47527e-08	4.04131e-06
Os03g0189400	227.545	1.79016	0.333023	3.58074e-09	3.20849e-07
Os01g0246400	21.6651	1.79539	1.12504	0.00300576	0.0319454
Os07g0676900	386.66	1.79912	0.211189	1.12318e-18	5.36024e-16
Os05g0244700	53.9909	1.80255	0.617993	0.000146408	0.00300944
Os08g0205800	709.433	1.80516	0.27521	3.23294e-12	5.41776e-10
Os03g0767900	117.024	1.80841	0.589279	0.000100462	0.00220323
Os06g0683100	103.502	1.80858	0.529297	2.93515e-05	0.000787267
Os10g0450800	171.673	1.81079	0.422664	9.91955e-07	4.37277e-05
Os01g0944900	79.4651	1.81144	0.373865	7.06915e-08	4.39629e-06
Os11g0586100	180.512	1.81894	0.425276	1.01257e-06	4.43693e-05
Os07g0418500	72.7746	1.82153	0.853758	0.00108519	0.0147735
Os05g0138300	7156.2	1.82197	0.134807	8.36655e-43	4.59177e-39
Os01g0692000	27.2937	1.82412	0.816981	0.00107957	0.0147295
Os05g0170200	16.3088	1.82641	1.2822	0.00340188	0.0350453
Os01g0844300	48.5319	1.84302	0.583729	7.85458e-05	0.00180368
Os02g0276200	112.082	1.85978	0.640013	0.000162732	0.00327075
Os11g0644800	246.509	1.86086	0.621556	0.00011859	0.0025178
Os02g0190300	37.5262	1.86099	0.631648	0.000163758	0.00327597
Os01g0127600	293.451	1.86329	0.441781	1.42562e-06	6.00702e-05
Os09g0441000	53.5105	1.88884	0.572822	4.61126e-05	0.00114905
Os01g0537250	30.8229	1.89281	0.713847	0.00031028	0.00540173
Os01g0113800	31.5529	1.89783	1.07418	0.00192937	0.0229817
Os01g0955100	41.6326	1.9024	1.13531	0.00250428	0.0280492
Os12g0602200	23.0726	1.90479	1.28405	0.0030771	0.0325405
Os04g0541700	49.1995	1.91767	0.611525	8.55999e-05	0.00193729
Os01g0728300	14.7413	1.92055	1.15396	0.00311843	0.0328656
Os01g0846300	433.803	1.9252	0.23245	8.50425e-18	3.66066e-15
Os09g0544000	25.6033	1.92577	1.03511	0.00185224	0.0222685
Os11g0634200	1125.2	1.93395	0.180857	7.23825e-28	8.36323e-25
Os02g0783700	352.684	1.93513	0.530276	1.36241e-05	0.000409151
Os09g0333500	36.1306	1.94599	1.14279	0.00256648	0.0284752
Os10g0521000	18.1954	1.94629	1.24775	0.00358715	0.0364915
Os03g0340500	117.583	1.96165	0.27621	8.09995e-14	1.70979e-11
Os06g0710300	418.777	1.97618	0.2658	5.83851e-15	1.52587e-12
Os08g0444440	30.9133	1.98172	0.793776	0.000421325	0.00691071
Os01g0583100	358.383	1.98462	0.393983	2.61727e-08	1.85945e-06
Os05g0572700	13.0016	1.98774	0.910395	0.000975107	0.0135828
Os04g0340100	21.4888	2.01035	0.661159	0.000153481	0.00312916
Os09g0537700	17515.1	2.02119	0.373434	3.37923e-09	3.07818e-07
Os01g0136100	27.0497	2.02609	1.11135	0.00227037	0.0260133
Os03g0610400	19.8591	2.03487	0.784827	0.000419346	0.0068855
Os01g0219300	46.8685	2.0357	0.442746	2.25752e-07	1.20768e-05
Os05g0195200	67.2772	2.03666	0.434599	1.33865e-07	7.75393e-06
Os10g0372800	27.3259	2.03712	1.11847	0.00208055	0.0242819
Os03g0746900	59.0467	2.03802	0.499202	2.36953e-06	9.37265e-05
Os08g0162300	28.8308	2.04818	0.787611	0.00029731	0.00522565
Os01g0730200	27.0681	2.05028	0.718041	0.000161569	0.00326004
Os01g0863300	52.087	2.07474	0.571544	1.07315e-05	0.00033512
Os02g0766700	351.863	2.07533	0.392097	6.14001e-09	5.22448e-07
Os12g0242500	39.2916	2.09791	0.592794	2.39021e-05	0.000657546
Os05g0267800	819.055	2.10328	0.264278	8.24897e-17	2.96868e-14
Os07g0154100	17.2722	2.11687	1.30329	0.00297166	0.0316684
Os01g0849000	1038.56	2.12323	0.289154	6.3599e-15	1.64258e-12
Os01g0668700	77.1584	2.12921	0.643055	3.63062e-05	0.000939893
Os07g0529000	363.897	2.14221	0.903295	0.000543579	0.00849338
Os01g0511100	1234.07	2.14852	0.168743	1.624e-38	6.89501e-35
Os02g0743800	13.2081	2.16326	1.17573	0.00195438	0.0231594
Os03g0168200	426.959	2.17411	0.50156	7.18751e-07	3.30099e-05
Os02g0644000	86.1011	2.18133	0.67665	4.8875e-05	0.00120828
Os06g0698300	233.04	2.19364	0.435473	2.66943e-08	1.88431e-06
Os07g0687900	560.191	2.19718	0.427813	1.45694e-08	1.11443e-06
Os04g0244800	2904.65	2.20317	0.18915	1.33894e-32	2.67217e-29
Os10g0173000	586.414	2.20345	0.722732	8.88972e-05	0.00199953
Os12g0437800	320.226	2.20709	0.605925	1.17541e-05	0.000360643
Os04g0201800	281.622	2.2127	0.404004	2.38758e-09	2.26903e-07
Os07g0586100	370.34	2.21339	0.304555	2.0149e-14	4.70565e-12
Os01g0227700	33.1398	2.22124	0.756324	0.000127215	0.00266993
Os07g0249800	43.9103	2.23205	0.724305	8.9994e-05	0.00202008
Os05g0477900	592.631	2.23756	0.489051	2.18695e-07	1.17672e-05
Os07g0613600	12.5982	2.25497	0.946574	0.000870039	0.0124106
Os04g0691900	141.573	2.26328	0.538119	1.22485e-06	5.25176e-05
Os01g0615100	544.071	2.26969	0.489491	1.50555e-07	8.48156e-06
Os01g0901600	125.718	2.27075	0.341223	2.19969e-12	3.80234e-10
Os07g0539300	738.07	2.27796	0.266346	6.41605e-19	3.27562e-16
Os03g0700400	14.5586	2.3011	1.78836	0.00335179	0.0347084
Os07g0169600	397.515	2.3061	0.214013	1.85044e-28	2.53891e-25
Os03g0200200	87.4656	2.32123	0.555408	1.16645e-06	5.01171e-05
Os12g0548700	152.939	2.32221	0.701868	4.04947e-05	0.00102064
Os06g0567900	239.405	2.32771	0.260241	1.20144e-20	7.75739e-18
Os02g0291000	57.5786	2.35086	0.695577	2.71993e-05	0.000735353
Os07g0422100	10.6605	2.3573	1.24703	0.00218017	0.0251955
Os01g0124650	408.5	2.35863	0.396378	1.35196e-10	1.58714e-08
Os02g0168200	19.3598	2.39855	1.63928	0.00290863	0.0311936
Os11g0136400	13.8218	2.40845	0.828031	0.000176462	0.00344958
Os01g0928200	50.6052	2.41142	0.78762	7.63913e-05	0.00176157
Os03g0724700	64.6433	2.4187	0.586181	1.67276e-06	6.90264e-05
Os05g0355400	4217.95	2.43339	0.29511	8.97232e-18	3.7164e-15
Os02g0162600	445.759	2.43841	0.447975	2.42101e-09	2.29088e-07
Os08g0395700	707.005	2.44213	0.332857	1.10395e-14	2.81803e-12
Os01g0124200	4738.37	2.45332	0.199695	6.32495e-36	1.98359e-32
Os06g0146800	53.4582	2.45772	0.476178	9.65326e-09	7.81985e-07
Os01g0793300	134.775	2.47939	1.38339	0.00188101	0.0225649
Os01g0644000	1835.66	2.49251	0.208374	3.8611e-34	8.47627e-31
Os04g0677300	53.7824	2.49255	0.663162	6.87079e-06	0.000229931
Os03g0826800	450.175	2.50161	0.367331	6.36236e-13	1.18367e-10
Os03g0341600	21.5649	2.51497	1.06753	0.000567447	0.00879123
Os10g0470100	61.6523	2.53142	0.665712	6.11144e-06	0.000209352
Os01g0726700	93.3868	2.53314	0.41665	6.66568e-11	8.40987e-09
Os08g0104400	39.667	2.53502	0.887011	0.000183148	0.00356552
Os05g0583000	30.2528	2.53589	0.71887	2.58991e-05	0.000703667
Os09g0418000	332.644	2.56756	0.339002	1.86198e-15	5.30857e-13
Os09g0379600	219.312	2.5819	0.354443	1.95185e-14	4.60742e-12
Os10g0565401	14.7393	2.62367	1.12087	0.000585911	0.00902253
Os01g0124100	180.153	2.63234	0.421382	1.75412e-11	2.50053e-09
Os12g0448900	1050.07	2.66006	0.386924	3.46575e-13	6.61597e-11
Os08g0544400	114.863	2.67439	0.941277	0.000207784	0.00390538
Os01g0214500	295.137	2.67994	0.37303	4.05523e-14	9.17779e-12
Os08g0110600	58.2432	2.6961	0.571397	1.02e-07	6.03558e-06
Os02g0258800	1007.17	2.71946	0.328883	6.05197e-18	2.65718e-15
Os06g0651200	104.996	2.75821	0.42058	1.57471e-12	2.78788e-10
Os12g0428000	852.464	2.77854	0.291721	9.51307e-23	7.45859e-20
Os06g0668200	185.784	2.78243	0.258205	3.86323e-28	4.71164e-25
Os01g0950900	36.723	2.80555	0.84076	2.08698e-05	0.000586626
Os12g0123700	148.345	2.81131	1.47183	0.0011237	0.0151434
Os07g0188700	43.5215	2.83402	1.05681	0.000192476	0.00368711
Os06g0697200	15.6257	2.89129	1.08281	0.000210813	0.00395553
Os03g0130300	420.131	2.89416	0.268943	3.14168e-28	4.05702e-25
Os03g0268600	46.5133	2.92856	0.660708	4.56469e-07	2.22686e-05
Os05g0550650	13.05	2.94771	0.951986	0.00011774	0.00250217
Os10g0463800	438.179	2.96473	0.774982	4.96977e-06	0.000176254
Os12g0247700	1322.13	2.97088	1.12256	0.000226073	0.00418112
Os05g0457200	12.7786	2.97621	1.08958	0.000245795	0.00450621
Os03g0315400	82.3484	3.00014	0.766373	3.80619e-06	0.000142281
Os01g0794400	219.975	3.00602	0.661187	2.34595e-07	1.24699e-05
Os01g0699400	55.3922	3.01143	0.847909	1.38863e-05	0.000414951
Os04g0569100	54.1247	3.02116	0.743714	1.57408e-06	6.51995e-05
Os05g0399400	38.9279	3.0674	0.746912	2.21368e-06	8.85189e-05
Os03g0694000	1104.66	3.07084	0.267364	4.9069e-32	8.97677e-29
Os09g0272600	574.055	3.07506	0.376166	1.79692e-17	6.92064e-15
Os01g0867400	16.0526	3.10945	1.34821	0.00115093	0.0153969
Os06g0110200	34.0444	3.13665	0.898842	1.98303e-05	0.000563395
Os01g0743500	17.3082	3.14542	1.09976	0.000193171	0.00368755
Os11g0427800	363.259	3.16342	0.375194	1.74787e-18	8.16404e-16
Os01g0123800	8.73308	3.20891	1.20237	0.000454291	0.00734433
Os10g0524700	26.0615	3.21754	0.809573	3.73286e-06	0.000139842
Os07g0209100	341.734	3.22061	0.368833	1.26438e-19	7.30445e-17
Os12g0548401	497.878	3.22513	0.768672	1.08867e-06	4.74199e-05
Os02g0805100	26.5754	3.28006	1.41186	0.000652293	0.00983084
Os12g0569500	5568.83	3.29698	0.704576	1.16417e-07	6.81519e-06
Os03g0799900	39.7884	3.30284	1.15748	0.000176373	0.00344958
Os05g0130100	172.686	3.32557	0.638507	8.59056e-09	7.06324e-07
Os04g0653700	12.4619	3.39085	1.65161	0.00127287	0.0167426
Os01g0839100	13.4686	3.39686	1.29184	0.000318582	0.00551922
Os06g0166500	90.0894	3.43043	0.516512	2.4564e-12	4.18027e-10
Os12g0147200	94.0759	3.46595	0.492396	7.54886e-14	1.60893e-11
Os12g0212400	21.3567	3.47488	0.909716	1.08241e-05	0.000336097
Os01g0256500	2877.62	3.50071	0.795914	4.15403e-07	2.08204e-05
Os03g0286900	372.617	3.50946	0.292632	2.423e-34	5.91024e-31
Os11g0454000	171.768	3.52364	0.629012	1.33461e-09	1.33784e-07
Os02g0824500	97.6275	3.5689	0.474352	5.08202e-15	1.34416e-12
Os05g0373900	190.236	3.58409	0.517028	1.04427e-13	2.16273e-11
Os01g0124000	2525.87	3.6292	0.437443	5.43636e-18	2.4356e-15
Os01g0832600	52.2969	3.62963	0.758038	1.17604e-07	6.84816e-06
Os03g0794300	13.9615	3.63185	1.08549	3.74206e-05	0.000961173
Os01g0934900	23.5004	3.63617	1.04513	2.1209e-05	0.000594638
Os02g0513100	612.766	3.64084	0.29672	7.49004e-36	2.05536e-32
Os01g0658900	138.143	3.66632	0.450227	1.31164e-17	5.23533e-15
Os10g0205700	310.241	3.68779	0.452093	1.28835e-17	5.23533e-15
Os12g0464400	61.4135	3.74838	0.812024	1.5764e-07	8.82824e-06
Os08g0412800	26.5787	3.75356	1.18242	3.02146e-05	0.000803027
Os01g0627800	32.398	3.76927	0.652143	5.87017e-10	6.38905e-08
Os08g0168000	406.963	3.80065	2.11413	0.00220578	0.0253527
Os01g0159000	36.419	3.81157	1.19069	5.51e-05	0.00134264
Os03g0723400	56.7067	3.8546	0.893524	7.5289e-07	3.42909e-05
Os09g0455300	226.635	3.86971	0.580061	1.05685e-12	1.90172e-10
Os07g0147550	409.998	3.90231	0.558439	1.68252e-13	3.42003e-11
Os10g0492900	469.002	3.95295	0.518977	9.37689e-16	2.864e-13
Os05g0247800	17.2503	3.99141	1.33537	7.60358e-05	0.00175522
Os09g0325700	78.7778	4.01496	0.734111	1.88057e-09	1.82673e-07
Os02g0654600	13.4487	4.02486	1.40424	9.64676e-05	0.00213699
Os11g0689100	10.807	4.02979	1.35137	0.000114329	0.00244804
Os02g0498666	28.9894	4.03313	1.01377	1.44192e-06	6.06406e-05
Os02g0106100	300.328	4.04956	0.537889	1.97971e-15	5.50495e-13
Os02g0537000	225.889	4.07667	1.304	5.18449e-05	0.00127168
Os04g0511200	721.029	4.0964	0.476421	5.89714e-19	3.15756e-16
Os10g0465700	107.161	4.11772	0.774794	5.28241e-09	4.58359e-07
Os08g0320900	31.2369	4.12864	1.49385	0.000103574	0.00226245
Os08g0518800	21.2129	4.13558	1.00531	7.10191e-06	0.000236583
Os01g0348900	12802.6	4.13734	0.324795	1.88448e-38	6.89501e-35
Os03g0718800	1986.47	4.1916	0.24729	8.25327e-66	1.81184e-61
Os07g0290500	11.4096	4.19682	2.8166	0.00173857	0.0212866
Os03g0729000	512.702	4.22328	0.454709	1.67379e-21	1.18532e-18
Os10g0414700	11.7177	4.23754	1.56352	0.000251806	0.00457229
Os03g0820500	1237.31	4.24946	0.27871	1.21087e-53	8.86075e-50
Os08g0286500	41.4855	4.29348	1.04284	1.96783e-06	7.98755e-05
Os01g0728700	17.4533	4.37685	1.33371	4.34041e-05	0.00108525
Os12g0187800	30.0678	4.38126	0.727999	2.35819e-10	2.69632e-08
Os11g0211800	1119.64	4.49322	1.1249	2.27364e-06	9.05864e-05
Os05g0468800	149.41	4.54321	0.594143	8.76275e-16	2.74812e-13
Os02g0551700	11.601	4.55673	1.70246	0.000352671	0.00598315
Os03g0322900	10.7807	4.62965	1.56185	0.000173709	0.00341399
Os01g0764800	18.1105	4.6642	1.28777	1.4429e-05	0.000427475
Os04g0126900	37.549	4.78847	0.875049	9.06232e-10	9.42868e-08
Os09g0344500	634.095	4.99409	0.824208	8.35515e-11	1.0247e-08
Os02g0136150	13.9861	4.9961	1.60358	5.99109e-05	0.00144055
Os06g0498800	476.911	5.04061	0.451427	2.59198e-30	4.06441e-27
Os11g0474800	24.5828	5.04801	2.52789	0.000250059	0.00454809
Os01g0124401	1205.84	5.19097	0.457141	6.51638e-31	1.10042e-27
Os02g0205500	9.01123	5.19399	2.63716	0.000290522	0.00512276
Os05g0550600	879.212	5.23049	0.629669	5.22627e-18	2.39026e-15
Os05g0369500	12.5683	5.25209	1.73485	0.000107458	0.00232876
Os09g0425200	267.199	5.25974	0.309997	5.09602e-65	5.59365e-61
Os01g0269500	11.0315	5.28218	1.78227	0.000121974	0.00258215
Os11g0454200	154.41	5.33318	1.44408	7.53448e-06	0.000247611
Os10g0524300	45.1365	5.43046	0.714632	5.03857e-15	1.34416e-12
Os06g0681200	219.694	5.47356	2.00305	9.69146e-05	0.00214472
Os03g0305600	91.2379	5.835	0.664646	2.49086e-19	1.4021e-16
Os10g0505900	44.2079	6.02697	1.02203	1.00172e-10	1.21496e-08
Os03g0241800	15.1736	6.34074	2.71033	3.1724e-05	0.000839081
Os09g0109600	137.486	6.49197	0.645969	1.017e-24	9.70706e-22
Os03g0693700	28.4184	6.83307	1.52471	1.49503e-07	8.48071e-06
Os01g0962100	10.6157	6.86439	2.79615	1.27499e-05	0.000386066
Os11g0454300	2142.23	6.89826	1.28741	2.54737e-09	2.36959e-07
Os10g0435400	13.1554	6.94834	2.82703	1.52257e-05	0.000445668
Os01g0155800	293.928	7.05472	0.676873	1.25642e-27	1.37911e-24
Os05g0542500	317.478	7.05746	1.43037	3.21023e-08	2.20922e-06
Os03g0287400	21.516	7.07915	2.77708	7.45922e-06	0.000245874
Os03g0561283	11.0951	7.16232	2.8138	7.43307e-06	0.000245464
Os04g0275950	10.3917	7.19876	2.76	3.53091e-06	0.000133415
Os11g0512600	18.7538	7.38166	2.87071	7.27618e-06	0.00024129
Os01g0571300	18.8542	7.57834	2.94767	4.54427e-06	0.000163916
Os05g0122700	63.3085	7.59109	1.07916	9.94602e-13	1.81954e-10
Os11g0181200	101.897	7.61497	1.03941	1.92923e-13	3.88554e-11
Os06g0127100	15.1927	7.69912	2.8865	3.63318e-06	0.000136808
Os03g0654700	24.2876	7.79422	2.70348	7.75173e-08	4.74021e-06
Os01g0705200	244.818	7.80062	1.5294	1.42971e-08	1.09743e-06
Os01g0592500	24.5131	7.80616	2.86414	1.30899e-06	5.56905e-05
Os03g0557900	13.5585	7.82046	2.73373	1.05944e-07	6.23534e-06
Os01g0644200	20.8108	7.85909	2.92127	1.05462e-06	4.60281e-05
Os08g0442900	17.6531	7.88423	2.85133	2.76679e-07	1.44963e-05
Os01g0859100	30.81	7.9008	2.78603	4.48916e-07	2.19489e-05
Os02g0809500	18.8052	8.23484	2.75318	5.04623e-08	3.32672e-06
Os10g0548100	20.0208	8.42425	2.87191	1.47595e-07	8.41601e-06
Os11g0427700	17.1491	8.58926	2.88361	6.47994e-08	4.04131e-06
Os01g0843800	18.6708	8.72617	2.91822	1.14789e-08	9.09737e-07
Os10g0471100	21.7729	8.73993	3.21666	2.1884e-06	8.77849e-05
Os01g0910800	222.879	8.75476	1.5761	2.44802e-09	2.29664e-07
Os05g0206100	21.9994	8.8952	2.87049	6.36785e-10	6.85262e-08
Os11g0451700	141.023	8.9527	1.80698	5.12381e-09	4.46361e-07
Os07g0273700	46.0805	9.03843	2.87932	1.82891e-08	1.33834e-06
Os09g0378700	21.1633	9.18167	2.84891	6.68626e-10	7.12542e-08
Os02g0649300	41.2957	9.46624	2.93205	4.72437e-11	6.10083e-09
Os03g0111300	159.074	9.55321	1.62546	1.77361e-11	2.512e-09
Os11g0634350	79.4388	10.9039	3.07941	1.26028e-14	3.11298e-12
Os05g0381400	75.1605	11.0108	3.16508	8.93596e-13	1.6485e-10
Os06g0246500	109.058	11.3392	3.25959	3.02435e-10	3.44008e-08
Os03g0826900	439.779	13.153	3.18739	1.08765e-21	7.95907e-19
Os04g0415800	523.314	13.9878	3.20244	1.39262e-25	1.45582e-22

## Sheet: SUMO1-SLR1 salt 
	baseMean	log2FoldChange	lfcSE	pvalue	padj
Os12g0578300	23.2733	-8.40683	2.99318	3.4355e-07	1.34678e-05
Os10g0482200	22.7304	-7.1745	2.72096	8.4718e-07	2.9997e-05
Os07g0542600	21.7432	-7.04731	2.85029	8.61315e-06	0.000222714
Os09g0458300	12.9226	-6.71579	2.98128	6.16494e-05	0.00116571
Os04g0365100	11.5739	-6.56481	2.84301	3.47244e-05	0.0007178
Os05g0493800	13.4924	-6.40378	2.83135	4.88063e-05	0.000955794
Os11g0466300	28.3694	-6.15153	1.5698	1.47474e-06	4.86841e-05
Os11g0431100	15.4265	-5.77234	1.50128	2.35348e-06	7.19583e-05
Os04g0410400	13.3912	-5.48795	1.57503	1.74436e-05	0.000407816
Os11g0618700	12.7855	-5.03191	1.81998	0.000117848	0.00200864
Os05g0201700	17.636	-4.83752	1.18694	3.25122e-06	9.47864e-05
Os05g0567600	27.0032	-4.46064	0.908768	1.97531e-07	8.24409e-06
Os04g0574500	17.4242	-4.26417	1.10709	1.57264e-05	0.000371627
Os10g0334500	52.4317	-4.24923	0.902267	6.30843e-08	2.97606e-06
Os04g0413500	66.5413	-4.2428	0.86475	4.09243e-08	2.06058e-06
Os07g0174900	34.8863	-4.1071	0.992961	3.49337e-06	0.000101174
Os09g0545999	12.4127	-3.79187	1.23994	0.000147581	0.00240166
Os06g0480500	439.664	-3.66598	0.318307	1.52636e-31	1.86157e-28
Os12g0163700	314.969	-3.56081	0.383395	1.29138e-21	6.74223e-19
Os02g0610950	19.5306	-3.36992	1.2572	0.000235604	0.00346959
Os11g0152025	36.1054	-3.26689	0.708418	2.31063e-07	9.51694e-06
Os09g0356800	144.621	-3.19984	0.753127	1.06352e-06	3.71184e-05
Os04g0468600	83.9677	-3.11106	0.633109	4.70886e-08	2.323e-06
Os02g0782800	18.3195	-3.10508	1.41937	0.000691647	0.00821914
Os05g0503650	473.13	-2.96227	0.491739	8.17411e-11	7.57157e-09
Os02g0814300	36.8624	-2.95462	0.621662	1.47098e-07	6.29482e-06
Os04g0141400	109.845	-2.94259	0.347244	1.68802e-18	5.5309e-16
Os09g0555100	14.4015	-2.90544	1.20356	0.000864343	0.00982139
Os01g0880800	9.81006	-2.85949	1.21251	0.000841496	0.00960653
Os02g0569000	36.8913	-2.84834	1.72713	0.0031308	0.0273936
Os01g0164800	40.7428	-2.82794	0.723615	2.86143e-06	8.4545e-05
Os10g0147200	11.4462	-2.76534	1.57733	0.00307684	0.027061
Os12g0636100	24.1015	-2.75139	1.25976	0.000941745	0.010544
Os10g0320100	147.243	-2.72955	0.375337	2.26413e-14	4.04102e-12
Os11g0435500	17.1897	-2.72394	0.883592	8.49536e-05	0.00153623
Os01g0887550	15.9393	-2.66557	1.57536	0.00278526	0.0250183
Os06g0210000	240.826	-2.65689	0.31677	3.29386e-18	1.033e-15
Os08g0506100	38.7773	-2.64829	0.783752	4.44857e-05	0.000878232
Os11g0652600	31.856	-2.63714	1.10739	0.000472571	0.00607308
Os01g0208400	33.0602	-2.63398	0.862362	9.77045e-05	0.00172282
Os02g0768300	44.489	-2.61485	0.997381	0.000392452	0.00524695
Os01g0778400	77.0393	-2.598	0.519322	3.19727e-08	1.65542e-06
Os10g0552700	713.324	-2.54891	0.308838	1.07694e-17	3.12739e-15
Os07g0105000	42.0613	-2.50961	1.06738	0.000517805	0.0065405
Os01g0635200	485.023	-2.47768	0.252602	7.23836e-24	4.54011e-21
Os12g0199800	20.343	-2.44332	1.31132	0.0025943	0.0235808
Os01g0922700	849.603	-2.43106	0.224028	1.49279e-28	1.4896e-25
Os10g0164001	75.2342	-2.42951	0.401727	5.96993e-11	5.58063e-09
Os07g0109100	16.7777	-2.42715	1.40309	0.00189628	0.0184935
Os05g0463100	173.998	-2.42532	0.508401	9.17673e-08	4.12821e-06
Os07g0257200	149.296	-2.41955	0.31052	4.21725e-16	1.02868e-13
Os10g0349300	16.9636	-2.39343	1.22241	0.00204074	0.0196321
Os05g0280500	24.7659	-2.3727	0.606414	5.80427e-06	0.000156345
Os03g0106400	99.8582	-2.37261	0.505688	1.18074e-07	5.18415e-06
Os11g0528400	86.849	-2.36198	0.692348	2.86261e-05	0.000611907
Os09g0351800	22.9462	-2.35774	0.742351	8.00982e-05	0.00145683
Os10g0150000	44.3764	-2.31705	0.543779	1.32764e-06	4.46334e-05
Os02g0174500	15.1456	-2.30177	1.59898	0.00395056	0.0327147
Os06g0228900	13.919	-2.2804	1.35837	0.00397805	0.0329051
Os01g0765500	38.3317	-2.25297	0.906844	0.000390949	0.00523323
Os01g0935800	146.885	-2.25219	0.416453	3.44752e-09	2.25248e-07
Os09g0132200	119.46	-2.25097	0.432894	1.00598e-08	5.81167e-07
Os04g0223901	116.858	-2.21535	0.382008	4.48301e-10	3.54012e-08
Os01g0216000	39.9996	-2.19726	0.91684	0.000500298	0.0063596
Os03g0709100	43.0992	-2.18091	0.556757	4.32684e-06	0.000121003
Os10g0552600	138.432	-2.17882	0.511446	1.11278e-06	3.85923e-05
Os07g0142200	358.875	-2.1778	0.255925	1.22801e-18	4.21228e-16
Os08g0245200	26.5177	-2.17204	0.778048	0.000283498	0.00400492
Os10g0377300	10.0419	-2.16292	1.56487	0.00453106	0.0363827
Os01g0332200	27.695	-2.15592	0.593713	1.59756e-05	0.000376302
Os05g0499300	806.621	-2.15393	0.205954	8.63968e-27	7.58668e-24
Os03g0146800	150.732	-2.1486	0.368124	3.24918e-10	2.64182e-08
Os05g0500600	124.928	-2.14288	0.455241	1.31773e-07	5.70577e-06
Os02g0632800	23.7714	-2.13447	1.09754	0.00170199	0.016945
Os04g0364800	199.983	-2.12123	0.324881	4.11055e-12	4.87777e-10
Os08g0539600	38.4944	-2.0936	0.58735	1.79e-05	0.000416689
Os10g0403800	57.421	-2.08551	0.47483	7.14008e-07	2.57806e-05
Os09g0567500	247.538	-2.07897	0.278964	5.52244e-15	1.08245e-12
Os05g0217000	716.417	-2.07089	0.240311	4.66142e-19	1.65052e-16
Os11g0559600	63.4556	-2.06572	0.541878	9.1939e-06	0.000234418
Os11g0153500	300.534	-2.04901	0.327057	2.69469e-11	2.73873e-09
Os07g0115300	86.3537	-2.04674	0.331274	3.66847e-11	3.57929e-09
Os10g0552800	105.878	-2.02694	0.740747	0.000241339	0.00352503
Os09g0339000	90.5803	-2.024	0.521134	7.35395e-06	0.000193575
Os04g0607250	17.116	-2.01594	0.979134	0.00135724	0.0141026
Os03g0195300	144.742	-2.01063	0.356923	1.4251e-09	1.0092e-07
Os11g0546600	25.7296	-2.0087	0.689482	0.00021662	0.00326163
Os01g0691400	44.3841	-1.99887	0.540358	1.38033e-05	0.000331898
Os01g0663051	104.405	-1.99851	0.58716	3.29623e-05	0.000688507
Os02g0285300	214.797	-1.9861	0.562989	2.42736e-05	0.000534764
Os12g0194900	62.9873	-1.9856	0.600289	3.99632e-05	0.000806353
Os02g0240300	3866.76	-1.96654	0.260092	2.86229e-15	5.9279e-13
Os02g0445600	61.0626	-1.96417	0.489064	3.56093e-06	0.000102859
Os03g0756300	234.65	-1.95683	0.364755	5.4829e-09	3.3536e-07
Os08g0420600	113.716	-1.95244	0.607843	6.12585e-05	0.00115932
Os06g0112700	14.7748	-1.94369	0.959101	0.00132617	0.0138306
Os01g0838350	82.5557	-1.94295	0.364475	6.21468e-09	3.73783e-07
Os03g0836400	52.5863	-1.92679	0.594289	7.20652e-05	0.00132834
Os06g0666500	55.8481	-1.92032	0.416305	3.23011e-07	1.27679e-05
Os10g0508900	171.539	-1.91465	0.412098	2.00408e-07	8.34832e-06
ENSRNA049473941	13.9897	-1.9102	1.27153	0.00371259	0.0311673
Os05g0541750	594.649	-1.90213	0.2192	2.68022e-19	9.97267e-17
Os03g0386800	156.201	-1.90004	0.541714	2.42114e-05	0.000534459
Os07g0142500	243.598	-1.89394	0.265071	5.976e-14	9.71786e-12
Os08g0355400	448.545	-1.8929	0.29185	5.39482e-12	6.24235e-10
Os02g0590200	103.589	-1.88958	0.547041	3.14086e-05	0.000659821
Os11g0149100	36.443	-1.88872	0.662805	0.000210989	0.00318559
Os08g0478000	570.205	-1.8822	0.242211	5.22229e-16	1.24614e-13
Os01g0644600	1073.38	-1.87839	0.229412	1.9699e-17	5.40565e-15
Os08g0240000	420.788	-1.87013	0.407501	2.86598e-07	1.14812e-05
Os06g0294600	31.9805	-1.86616	0.674711	0.000257118	0.00370861
Os02g0699433	70.803	-1.86371	0.929599	0.0014631	0.0150232
Os07g0142300	439.889	-1.86237	0.230716	3.78884e-17	1.00212e-14
Os06g0187000	40.5543	-1.85288	0.82155	0.00100364	0.011083
Os01g0720500	73138.3	-1.84275	0.184586	1.2663e-24	8.96747e-22
Os06g0546500	45.2309	-1.83846	0.875403	0.0011767	0.0125948
Os09g0247600	25.5891	-1.82771	1.09589	0.00280173	0.0251354
Os03g0861000	31.2447	-1.82637	0.54728	4.73889e-05	0.000930527
Os03g0664400	407.281	-1.82214	0.260946	2.03626e-13	3.06179e-11
Os07g0668300	142.471	-1.81209	0.281118	7.69945e-12	8.4513e-10
Os05g0518300	1221.7	-1.80086	0.15549	2.73773e-32	3.75634e-29
Os06g0228200	1494.19	-1.79808	0.230948	4.66098e-16	1.12442e-13
Os05g0462000	503.139	-1.79534	0.280658	1.1074e-11	1.16319e-09
Os05g0384600	23.9811	-1.78838	1.02422	0.00286039	0.0255572
Os10g0396300	201.494	-1.78184	0.349631	2.52781e-08	1.33077e-06
Os02g0589900	28.4099	-1.76625	0.983525	0.00230604	0.0215698
Os04g0445300	90.9048	-1.7632	0.431729	2.96538e-06	8.71471e-05
Os10g0518000	217.45	-1.76317	0.238051	8.57615e-15	1.63715e-12
Os10g0479500	217.294	-1.76208	0.322011	3.14533e-09	2.08609e-07
Os02g0529700	1409.5	-1.76035	0.158911	1.55667e-29	1.62731e-26
Os05g0579600	847.126	-1.75598	0.324482	4.14297e-09	2.64893e-07
Os01g0735300	83.9522	-1.75509	0.413323	1.19798e-06	4.12216e-05
Os09g0345400	43.2891	-1.7411	0.853485	0.00144407	0.0148765
Os11g0649600	165.326	-1.73629	0.3407	2.37933e-08	1.2593e-06
Os10g0438600	79.4393	-1.733	0.519186	5.03287e-05	0.000981231
Os03g0817500	25.3692	-1.72784	2.07243	0.00625529	0.0462054
Os06g0125000	23.5538	-1.70767	1.959	0.00634355	0.0467629
Os06g0254600	456.884	-1.70307	0.340877	4.18655e-08	2.10122e-06
Os01g0854800	183.529	-1.69339	0.400315	1.55991e-06	5.09595e-05
Os07g0693800	2061.43	-1.66249	0.201556	1.18592e-17	3.38111e-15
Os01g0679550	15.8058	-1.66055	1.65026	0.00595045	0.0443738
Os06g0137400	64.7001	-1.65951	0.439104	1.04648e-05	0.000261953
Os04g0644400	9808.66	-1.6594	0.254917	5.38519e-12	6.24235e-10
Os05g0443800	314.101	-1.65664	0.219575	4.3408e-15	8.74253e-13
Os07g0101800	22.7356	-1.65569	0.789878	0.00172691	0.017162
Os01g0525701	17.9029	-1.65274	0.747862	0.0013008	0.0136431
Os08g0460000	25304.7	-1.65021	0.266628	4.31018e-11	4.15006e-09
Os04g0496000	95.9958	-1.64705	0.36359	4.02872e-07	1.54777e-05
Os02g0821800	24.1881	-1.64685	0.822298	0.00205543	0.019713
Os03g0574600	285.041	-1.6428	0.330461	4.64363e-08	2.29598e-06
Os05g0261700	60.458	-1.64279	0.584061	0.000262053	0.00375757
Os02g0640100	18.6565	-1.63934	1.43895	0.00512451	0.0397943
Os11g0128500	223.341	-1.63794	0.346847	1.73876e-07	7.29848e-06
Os01g0226250	99.0879	-1.63659	0.323895	3.58055e-08	1.828e-06
Os03g0281900	100.313	-1.62587	0.4944	5.93211e-05	0.00112822
Os10g0160100	259.582	-1.62417	0.336755	8.92197e-08	4.03843e-06
Os08g0486300	32.5993	-1.62383	0.60592	0.00036191	0.00491038
Os07g0148600	140.01	-1.62025	0.476786	3.7677e-05	0.00077085
Os07g0101000	62.1522	-1.61509	0.711274	0.00120852	0.0128727
Os02g0230250	1002.43	-1.60799	0.312383	1.81757e-08	9.85211e-07
Os02g0802650	16.4052	-1.59864	0.919857	0.00289777	0.0258173
Os04g0554800	2237.06	-1.59589	0.255997	3.33465e-11	3.31247e-09
Os02g0629800	3142.59	-1.59495	0.316608	3.27924e-08	1.68941e-06
Os08g0452900	476.655	-1.58693	0.309566	2.07137e-08	1.11181e-06
Os04g0419600	1135.71	-1.58532	0.322502	6.05101e-08	2.87528e-06
Os01g0893400	922.853	-1.58167	0.160521	5.18453e-24	3.34753e-21
Os10g0505500	1514.7	-1.57281	0.232519	1.04095e-12	1.41062e-10
Os12g0451300	113.403	-1.57035	0.372574	1.94909e-06	6.1833e-05
Os11g0590700	59.1409	-1.56884	1.17896	0.00531884	0.0408713
Os11g0128400	28.0869	-1.56036	1.08048	0.0042759	0.0348078
Os03g0111200	946.879	-1.55681	0.157449	3.14669e-24	2.09331e-21
Os08g0556300	30.2664	-1.55383	0.536327	0.000225402	0.00336844
Os09g0397800	141.632	-1.55375	0.3075	3.286e-08	1.68941e-06
Os07g0250501	31.7287	-1.55007	0.601691	0.000567513	0.00702685
Os05g0573200	24.1172	-1.5482	0.616972	0.000613925	0.00747754
Os10g0109900	94.1458	-1.54088	0.521466	0.00017223	0.00271811
Os06g0158900	293.674	-1.53853	0.47806	8.11481e-05	0.00147227
Os02g0632900	25.1228	-1.53773	1.57383	0.00689843	0.0495554
Os05g0102000	607.834	-1.53602	0.421971	1.74955e-05	0.000408595
Os02g0574600	104.354	-1.53495	0.401027	8.22769e-06	0.000213352
Os05g0359833	10.9736	-1.53417	1.27605	0.00549127	0.0417417
Os05g0245300	385.51	-1.53324	0.341611	5.23654e-07	1.96174e-05
Os07g0524200	41.5227	-1.53295	0.518802	0.000206649	0.00314384
Os07g0119400	74.1964	-1.53063	0.439105	2.84722e-05	0.000609805
Os11g0213600	274.077	-1.52645	0.455522	5.20348e-05	0.00100645
Os09g0427125	162.521	-1.52275	0.306209	5.33985e-08	2.58776e-06
Os11g0521000	85.5161	-1.5173	0.545373	0.000309528	0.00431706
Os09g0322400	28.0581	-1.51622	1.00804	0.0043339	0.0351493
Os02g0783000	68.4489	-1.51569	0.547916	0.000304655	0.00426264
Os11g0522900	540.526	-1.51257	0.419471	2.01341e-05	0.000457088
Os02g0153900	105.963	-1.50642	0.614166	0.00081133	0.00933008
Os09g0466400	77.0852	-1.50537	0.771522	0.00227561	0.0213946
Os11g0432900	2503.66	1.50106	0.203305	1.23251e-14	2.31259e-12
Os02g0463401	22.5382	1.50535	1.28003	0.00642275	0.0471725
Os01g0850100	227.064	1.51382	0.433671	3.08378e-05	0.000650944
Os06g0223700	56.1866	1.51403	0.516942	0.000191859	0.00296194
Os06g0264500	247.346	1.51471	0.459482	5.68983e-05	0.00108806
Os07g0204100	120.179	1.52026	0.368206	2.59535e-06	7.77293e-05
Os04g0541700	49.1995	1.52395	0.624572	0.00076066	0.00884468
Os04g0340100	21.4888	1.52777	0.56782	0.000450863	0.00584631
Os06g0326700	103.497	1.53159	0.346873	7.45257e-07	2.67768e-05
Os01g0940800	86.1738	1.53308	0.673157	0.00107439	0.0117402
Os05g0460000	286.676	1.53416	0.38259	4.21424e-06	0.000118609
Os10g0478300	11.4919	1.53542	1.04671	0.00443782	0.0358043
Os12g0197600	201.025	1.53688	0.40251	7.42112e-06	0.000194643
Os01g0160800	130.297	1.54521	0.420374	1.48826e-05	0.000354743
Os03g0717900	208.017	1.54878	0.27368	1.16341e-09	8.37388e-08
Os04g0348400	48.338	1.55991	0.765771	0.00163279	0.0163674
Os10g0517500	934.249	1.56149	0.418934	1.1249e-05	0.000278724
Os10g0542900	1322.9	1.56214	0.389887	4.05568e-06	0.000114812
Os10g0528100	238.312	1.56389	0.297623	1.17049e-08	6.65692e-07
Os09g0444900	50.3328	1.56659	0.886744	0.00300208	0.0265424
Os07g0676900	386.66	1.56671	0.211156	1.31117e-14	2.43933e-12
Os08g0202400	107.364	1.5724	0.446786	2.74647e-05	0.000592271
Os09g0426000	67.3044	1.57242	0.526407	0.000149097	0.00242096
Os02g0504000	94.3979	1.5741	0.523273	0.000138123	0.00227473
Os05g0523300	87.8583	1.57577	0.385584	2.87454e-06	8.48183e-05
Os05g0267800	819.055	1.57656	0.263616	1.38299e-10	1.21443e-08
Os10g0560000	977.909	1.57699	0.28277	1.78456e-09	1.2281e-07
Os06g0725000	310.278	1.57721	0.244404	6.37852e-12	7.14427e-10
Os05g0461600	32.6951	1.57909	0.58762	0.00037793	0.00507754
Os03g0684400	305.254	1.58351	0.271918	4.38933e-10	3.47866e-08
Os01g0108500	27.1275	1.58364	0.734605	0.00156509	0.015797
Os05g0595100	789.119	1.58372	0.284157	1.58796e-09	1.12092e-07
Os07g0638100	130.751	1.58652	0.637317	0.00061413	0.00747754
Os05g0499800	277.4	1.58925	0.20454	6.48176e-16	1.51377e-13
Os05g0557200	1066.66	1.59453	0.208338	1.55367e-15	3.41076e-13
Os10g0565401	14.7393	1.59488	1.29007	0.00582689	0.0436877
Os02g0783700	352.684	1.59513	0.534539	0.000151424	0.0024533
Os06g0710300	418.777	1.60003	0.267088	1.30501e-10	1.1552e-08
Os10g0501500	76.0919	1.61456	0.568887	0.000241937	0.00353141
Os02g0774200	110.866	1.62186	0.498393	6.30398e-05	0.00118689
Os08g0557600	591.586	1.6272	0.261551	4.28043e-11	4.15006e-09
Os02g0824500	97.6275	1.63939	0.479628	3.87815e-05	0.000789037
Os05g0421600	268.564	1.64212	0.428442	7.76568e-06	0.00020247
Os02g0766700	351.863	1.64494	0.397915	2.13302e-06	6.67992e-05
Os01g0623200	52.9911	1.64964	1.03937	0.00313405	0.027409
Os03g0268600	46.5133	1.65314	0.654112	0.000552789	0.00687557
Os05g0515200	235.556	1.65417	0.628493	0.000406322	0.00539624
Os04g0513400	398.87	1.65666	0.250198	2.57376e-12	3.266e-10
Os01g0667200	986.163	1.65718	0.159208	1.93901e-26	1.63719e-23
Os07g0633200	483.266	1.65773	0.267935	4.30604e-11	4.15006e-09
Os09g0367700	195.115	1.66326	0.66023	0.000526759	0.0066307
Os07g0290200	1657.21	1.66344	0.410666	3.17618e-06	9.28452e-05
Os07g0686300	117.836	1.66578	0.43211	7.39687e-06	0.000194239
Os09g0537700	17515.1	1.66832	0.376355	5.93793e-07	2.19638e-05
Os09g0396900	966.096	1.67218	0.252929	2.85718e-12	3.56384e-10
Os03g0439000	14.5615	1.67484	1.33804	0.00541299	0.0413183
Os07g0687900	560.191	1.68269	0.433766	6.33642e-06	0.000168815
Os05g0566800	84.1956	1.68484	0.425325	4.81356e-06	0.000132754
Os06g0697600	40.2688	1.68796	0.999029	0.00277737	0.0249679
Os04g0526800	83.5748	1.69296	0.692366	0.000653125	0.00786509
Os02g0526400	334.48	1.69364	0.281722	1.57152e-10	1.36903e-08
Os11g0444700	1280.22	1.69608	0.276273	5.97389e-11	5.58063e-09
Os12g0242500	39.2916	1.69625	0.599268	0.000261088	0.00374618
Os12g0555500	3224.58	1.70271	0.953176	0.00228365	0.0214335
Os11g0444900	175.536	1.70442	0.312562	3.56813e-09	2.32436e-07
Os05g0477900	592.631	1.70628	0.499826	3.23098e-05	0.00067681
Os01g0105900	2003.22	1.70948	0.207697	1.5268e-17	4.24277e-15
Os05g0138300	7156.2	1.71225	0.13472	3.86964e-38	1.41584e-34
Os02g0770100	142.2	1.71258	0.580222	0.000158497	0.00254162
Os11g0634200	1125.2	1.71993	0.180671	2.25845e-22	1.2395e-19
Os07g0271000	94.799	1.72402	0.92508	0.00214322	0.0203945
Os12g0595800	32.6494	1.73184	0.669894	0.000439395	0.00573145
Os04g0122000	60.2026	1.73295	0.683047	0.000547359	0.00682921
Os03g0386000	231.873	1.74193	0.494376	2.41198e-05	0.000533773
Os05g0550300	1591.67	1.7441	0.216948	6.25004e-17	1.63342e-14
Os04g0630300	305.738	1.74436	0.257811	1.07763e-12	1.45137e-10
Os06g0488200	63.0359	1.75128	0.711296	0.000643626	0.00777387
Os06g0253100	91.7784	1.75375	0.933473	0.00194279	0.0188467
Os01g0857900	89.8536	1.76237	0.612092	0.000203779	0.00310664
Os04g0188433	78.2807	1.76376	0.712553	0.000542332	0.00679555
Os10g0386300	38.7966	1.76628	0.636809	0.000304265	0.0042599
Os06g0626466	23.2247	1.76676	0.707755	0.000584666	0.00717851
Os11g0115400	14184.8	1.76838	0.26322	1.25673e-12	1.68226e-10
Os03g0244200	112.964	1.7701	0.409675	1.00524e-06	3.53007e-05
Os07g0592100	20.4686	1.7738	0.75384	0.000949968	0.0106126
Os05g0239350	11.7026	1.77412	1.65895	0.00633724	0.0467321
Os06g0258000	111.704	1.77472	0.371262	1.27865e-07	5.55948e-06
Os09g0538000	4758.07	1.78329	0.366664	7.23021e-08	3.35571e-06
Os04g0342100	315.605	1.78592	0.833423	0.00117228	0.0125582
Os11g0479000	24.8769	1.78646	0.732078	0.000705554	0.00835439
Os06g0682900	119.713	1.78941	0.399128	4.11335e-07	1.56772e-05
Os02g0580900	100.454	1.79034	0.423351	1.52391e-06	5.00067e-05
Os02g0194700	4239.47	1.79269	0.43256	1.99535e-06	6.30272e-05
Os10g0580400	239.182	1.79371	0.258031	2.97795e-13	4.30099e-11
Os12g0570700	5121.92	1.79417	0.30291	2.06944e-10	1.76772e-08
Os02g0592833	467.895	1.80545	0.354928	2.38058e-08	1.2593e-06
Os06g0349800	359.426	1.8107	0.332608	3.44386e-09	2.25248e-07
Os09g0452900	175.465	1.81493	0.403948	4.06231e-07	1.55637e-05
Os02g0134200	23.696	1.81996	0.693271	0.000415792	0.00547892
Os04g0266900	183.858	1.82294	0.393629	2.39012e-07	9.82589e-06
Os10g0205802	139.577	1.826	0.350703	1.25433e-08	7.07874e-07
Os08g0560000	327.125	1.8316	0.351962	1.24568e-08	7.04803e-07
Os02g0586900	35.9401	1.83709	1.05195	0.00243642	0.0225493
Os12g0630200	1150.24	1.83745	0.451542	1.97971e-06	6.27138e-05
Os04g0301700	62.1733	1.83988	0.528745	2.7252e-05	0.000589421
Os10g0491000	682.856	1.85222	0.209219	7.04283e-20	2.76198e-17
Os01g0216400	34.9677	1.85308	0.60599	0.000131705	0.00219277
Os11g0592000	770.125	1.85509	0.705117	0.000358706	0.00487898
Os01g0795700	34.4464	1.85727	1.30949	0.00386274	0.0321329
Os04g0443200	80.8932	1.8587	0.578777	6.5528e-05	0.00122847
Os01g0715400	226.876	1.86518	0.321455	4.91294e-10	3.83822e-08
Os03g0734100	134.774	1.8671	0.629967	0.000142583	0.00233416
Os04g0493400	1345.83	1.86869	0.395171	1.34817e-07	5.8146e-06
Os06g0295500	84.2682	1.87164	0.664296	0.00020913	0.00316841
Os01g0699400	55.3922	1.87402	0.920365	0.00150943	0.0153552
Os02g0288000	32.6346	1.87673	0.822524	0.000954008	0.0106419
Os03g0340500	117.583	1.88505	0.260708	3.21633e-14	5.5597e-12
Os02g0503900	24.7796	1.89513	0.851936	0.00103232	0.0113483
Os10g0524700	26.0615	1.90047	0.831552	0.000888241	0.0100306
Os11g0256900	208.443	1.9008	0.341833	1.75516e-09	1.21934e-07
Os01g0738600	114.383	1.90217	0.449945	1.22824e-06	4.19993e-05
Os02g0162600	445.759	1.90752	0.448135	1.19342e-06	4.1129e-05
Os12g0133300	21.8147	1.91001	0.843151	0.000984412	0.0109201
Os01g0726700	93.3868	1.91878	0.432734	5.91342e-07	2.19286e-05
Os03g0798400	13.4407	1.92201	0.771327	0.0006623	0.00794073
Os11g0700900	99.9033	1.93024	0.647274	0.00013206	0.00219629
Os09g0135100	29.7629	1.94034	0.57175	4.02141e-05	0.000810671
Os06g0726200	769.023	1.94071	0.343597	1.01345e-09	7.4659e-08
Os04g0244800	2904.65	1.94484	0.189345	6.32347e-26	4.95782e-23
Os03g0153900	58.5363	1.94893	0.659537	0.000144533	0.00236258
Os01g0805400	81.3365	1.94917	0.409602	1.09059e-07	4.82698e-06
Os09g0491740	257.492	1.95015	0.410995	1.02935e-07	4.58363e-06
Os08g0428200	36.178	1.95398	0.598808	6.05949e-05	0.00114973
Os05g0119100	29.9323	1.96484	0.725911	0.000282701	0.00399622
Os07g0188700	43.5215	1.97356	1.14766	0.00229503	0.0214852
Os10g0450800	171.673	1.97463	0.411177	8.23621e-08	3.76686e-06
Os11g0592200	1974.41	1.97585	0.407035	6.9303e-08	3.23017e-06
Os02g0730000	90.145	1.98138	0.418016	1.28898e-07	5.59227e-06
Os06g0553100	52.8099	1.98417	0.610807	5.41401e-05	0.00104258
Os01g0583100	358.383	1.9845	0.392024	2.1272e-08	1.13898e-06
Os12g0267700	29.2529	1.98474	0.672935	0.000164961	0.00262479
Os04g0201800	281.622	1.9865	0.405088	5.35413e-08	2.58897e-06
Os01g0192300	999.874	1.98916	0.210234	2.11639e-22	1.19131e-19
Os01g0316600	397.542	1.99578	0.368002	3.38294e-09	2.22352e-07
Os07g0656400	64.0615	1.99785	1.20524	0.0022935	0.0214826
Os01g0843800	18.6708	1.99792	1.17813	0.00353395	0.029954
Os01g0692100	11.0751	2.01589	1.03249	0.0025568	0.0233386
Os04g0607500	179.642	2.0173	0.41308	6.31734e-08	2.97606e-06
Os02g0181300	110.206	2.01985	0.600002	3.82732e-05	0.000780867
Os01g0944700	1098.47	2.0254	0.45421	4.52408e-07	1.71054e-05
Os01g0511100	1234.07	2.02961	0.167695	6.51934e-35	1.19266e-31
Os03g0607200	139.364	2.03393	0.450272	3.74899e-07	1.45687e-05
Os02g0484200	46.8846	2.04492	0.72845	0.00020605	0.0031369
Os10g0463800	438.179	2.05129	0.822942	0.000461281	0.00595677
Os08g0112300	81.7788	2.05341	0.482992	1.00101e-06	3.52167e-05
Os10g0535800	137.313	2.05468	0.350836	2.62107e-10	2.16317e-08
Os04g0515400	79.569	2.06668	0.404078	2.00705e-08	1.08258e-06
Os05g0127500	34.3791	2.07092	1.04913	0.00131181	0.013733
Os01g0268600	36.1619	2.07092	0.803608	0.000410269	0.00542895
Os11g0117400	25.0881	2.07168	1.55007	0.00473005	0.0375411
Os11g0136400	13.8218	2.07192	0.88181	0.00102309	0.0112638
Os07g0586100	370.34	2.07604	0.304314	6.31889e-13	8.66992e-11
Os07g0677100	262.192	2.0761	0.49792	1.46274e-06	4.84337e-05
Os07g0120300	9.14568	2.0767	1.52053	0.00499746	0.0390735
Os03g0267000	41.4141	2.08644	0.728925	0.000188041	0.00291119
Os01g0846300	433.803	2.08879	0.234732	3.99832e-20	1.62547e-17
Os04g0179200	72.4013	2.09874	1.43948	0.00444258	0.0358053
Os04g0201500	87.2986	2.11196	0.488865	8.42776e-07	2.98893e-05
Os01g0934900	23.5004	2.11825	1.18188	0.00191207	0.0185898
Os01g0159800	161.782	2.12132	0.360707	2.9326e-10	2.41122e-08
Os03g0820300	32.5131	2.12358	1.33637	0.00270614	0.0244577
Os06g0323100	108.521	2.12359	0.745131	0.000172474	0.00271811
Os11g0427800	363.259	2.12715	0.373949	5.40977e-10	4.16704e-08
Os09g0498000	207.56	2.12821	0.520506	1.90938e-06	6.11028e-05
Os08g0234400	23.1921	2.13511	0.82774	0.000447119	0.00581149
Os12g0564100	61.8097	2.13674	0.865922	0.000465656	0.00600267
Os11g0582000	21.6773	2.13707	1.58941	0.00349274	0.0296964
Os01g0227700	33.1398	2.13989	0.761358	0.000210885	0.00318559
Os05g0324700	61.1992	2.14616	0.5593	5.84857e-06	0.000157345
Os08g0205800	709.433	2.14857	0.273161	2.24587e-16	5.66708e-14
Os05g0399400	38.9279	2.15098	0.783458	0.000243356	0.00354505
Os03g0189400	227.545	2.15168	0.332426	6.98361e-12	7.74299e-10
Os08g0410950	18.304	2.15644	0.964797	0.000889654	0.0100414
Os12g0175400	11.4548	2.15838	1.22841	0.00300566	0.0265633
Os01g0123900	13778.6	2.16242	0.188534	1.20325e-31	1.55381e-28
Os03g0817200	170.324	2.16905	0.510853	1.2045e-06	4.13809e-05
Os01g0256500	2877.62	2.17951	0.859205	0.000391931	0.00524318
Os12g0569500	5568.83	2.18681	0.744013	0.000115458	0.00197403
Os05g0247100	18530.2	2.1932	0.202719	1.74579e-28	1.66632e-25
Os04g0486950	12.9972	2.19603	1.76453	0.00375473	0.0314249
Os08g0544400	114.863	2.1963	0.908379	0.00057091	0.00705301
Os03g0800000	258.147	2.19738	0.252878	3.55769e-19	1.3017e-16
Os06g0650700	46.9736	2.2036	0.530566	1.54592e-06	5.05776e-05
Os02g0756800	37.0934	2.20422	0.490699	4.48207e-07	1.69939e-05
Os03g0724700	64.6433	2.20488	0.592675	8.16865e-06	0.000212221
Os04g0447700	17.9936	2.20553	1.01891	0.00131586	0.013765
Os10g0435400	13.1554	2.20588	1.70959	0.00311355	0.027297
Os08g0112700	132.082	2.21012	0.485059	3.21314e-07	1.27522e-05
Os03g0291500	793.162	2.21043	0.394205	1.16089e-09	8.37388e-08
Os03g0367150	21.1172	2.21946	0.840622	0.000425515	0.00559362
Os10g0559400	16.0104	2.22157	1.22757	0.00240005	0.0222784
Os01g0846400	13.0709	2.22307	1.33955	0.00288636	0.0257369
Os08g0485400	226.248	2.22345	0.371719	1.14537e-10	1.03427e-08
Os02g0609700	26.6822	2.23428	0.918639	0.00056726	0.00702685
Os07g0664600	52.3914	2.23586	1.29284	0.00184368	0.018077
Os12g0448900	1050.07	2.24386	0.388323	4.14363e-10	3.30782e-08
Os02g0139000	564.968	2.24522	0.393501	6.34721e-10	4.8382e-08
Os06g0668200	185.784	2.2486	0.255237	7.04554e-20	2.76198e-17
Os11g0619000	30.1521	2.25093	0.901643	0.000444213	0.00577714
Os10g0389200	47.418	2.25313	0.617204	1.49357e-05	0.000355622
Os01g0849000	1038.56	2.25938	0.288118	1.39086e-16	3.59218e-14
Os07g0670300	118.423	2.27087	0.484668	1.59987e-07	6.76722e-06
Os08g0508000	146.154	2.28057	0.611983	8.65807e-06	0.000223612
Os09g0379600	219.312	2.28946	0.350142	4.07436e-12	4.86111e-10
Os05g0537400	157.777	2.30316	0.368651	2.8837e-11	2.90394e-09
Os01g0162300	30.8375	2.3086	1.91426	0.00328455	0.0283657
Os04g0322100	54.7878	2.31391	0.517499	4.42999e-07	1.68255e-05
Os01g0127600	293.451	2.31705	0.436048	6.15924e-09	3.71466e-07
Os01g0863300	52.087	2.32145	0.561503	2.01671e-06	6.36104e-05
Os08g0455700	21.2103	2.32175	0.862169	0.00034564	0.00473496
Os03g0746900	59.0467	2.32207	0.487996	1.34089e-07	5.79461e-06
Os10g0465700	107.161	2.34296	0.826414	0.000162508	0.00259458
Os05g0486100	49.2366	2.34575	0.780003	0.0001255	0.00211281
Os05g0583000	30.2528	2.37222	0.651472	1.48046e-05	0.000353268
Os03g0287400	21.516	2.38073	1.4057	0.00205107	0.019713
Os05g0182600	64.0096	2.38797	1.05178	0.00068816	0.00818373
Os01g0626400	27.8192	2.40228	0.999179	0.000545945	0.00682136
Os05g0369500	12.5683	2.40691	1.876	0.0042364	0.0346086
Os06g0146800	53.4582	2.41721	0.477952	3.57308e-08	1.828e-06
Os07g0190800	151.97	2.42256	0.368831	3.74538e-12	4.51771e-10
Os01g0214500	295.137	2.42678	0.37148	3.61529e-12	4.40511e-10
Os01g0369600	34.7776	2.43443	0.977139	0.000369305	0.00498682
Os06g0129100	56.74	2.46701	0.614249	3.31355e-06	9.64754e-05
Os03g0790500	37.8158	2.48199	0.938692	0.00026241	0.00376024
Os10g0481300	10.637	2.48203	1.04041	0.000717959	0.00846475
Os01g0509900	16.9558	2.48633	1.46064	0.00283464	0.0253788
Os12g0478200	47.29	2.49376	0.610837	2.44838e-06	7.4137e-05
Os04g0310400	28.5695	2.49928	1.01288	0.000430894	0.00564727
Os09g0419100	284.966	2.50149	0.455427	2.21643e-09	1.51109e-07
Os01g0615050	84.6636	2.50459	0.62706	2.88994e-06	8.51582e-05
Os12g0458100	733.462	2.52281	1.11934	0.000624337	0.00758079
Os06g0698785	90.4437	2.537	0.645917	3.76791e-06	0.000107845
Os01g0219300	46.8685	2.54451	0.470806	6.14168e-09	3.71428e-07
Os06g0683100	103.502	2.55748	0.521327	4.93393e-08	2.42315e-06
Os05g0466000	24.3244	2.55982	1.53258	0.00228297	0.0214335
Os02g0676800	35.1567	2.57036	1.03295	0.000420354	0.0055324
Os04g0661100	10.9308	2.57349	1.41568	0.00226622	0.0213246
Os08g0110600	58.2432	2.57815	0.571995	4.03281e-07	1.54777e-05
Os03g0130300	420.131	2.5861	0.271169	1.13204e-22	6.53989e-20
Os03g0795400	58.6415	2.60973	1.03571	0.000347343	0.00475388
Os07g0418500	72.7746	2.6146	0.809787	5.62566e-05	0.0010786
Os04g0538400	36.9872	2.63323	0.741052	1.90267e-05	0.000436918
Os01g0644000	1835.66	2.63484	0.208563	7.91274e-38	2.43602e-34
Os03g0644600	20.1543	2.64533	0.94309	0.000276814	0.00393072
Os09g0418000	332.644	2.66701	0.337448	1.96998e-16	5.02872e-14
Os04g0629300	97.0112	2.6702	0.583844	2.72218e-07	1.10055e-05
Os06g0499301	12.7637	2.67898	1.03807	0.000552409	0.00687474
Os07g0169600	397.515	2.68836	0.212928	1.80838e-37	4.41105e-34
Os06g0728700	480.273	2.69781	0.306851	8.64584e-20	3.32986e-17
Os04g0344100	1707.83	2.70967	1.23783	0.000707292	0.00837045
Os06g0133400	29.3243	2.7179	0.73309	1.0042e-05	0.000253392
Os09g0464066	127.101	2.7252	0.304554	2.02048e-20	9.05217e-18
Os01g0959200	51.6693	2.73033	0.440176	4.60147e-11	4.41118e-09
Os06g0698300	233.04	2.74571	0.431572	1.05481e-11	1.11866e-09
Os08g0444440	30.9133	2.74949	0.791697	2.33926e-05	0.000519249
Os12g0123700	148.345	2.7496	1.48025	0.00131965	0.0137954
Os11g0514500	298.951	2.76629	1.05114	0.000255724	0.00369336
Os02g0258800	1007.17	2.7686	0.330165	2.65611e-18	8.45065e-16
Os03g0826800	450.175	2.77407	0.361733	9.07173e-16	2.09633e-13
Os01g0794400	219.975	2.7813	0.663422	1.20707e-06	4.14045e-05
Os11g0582300	67.668	2.78276	0.881202	6.2392e-05	0.00117772
Os07g0539300	738.07	2.79312	0.269481	2.27262e-26	1.8478e-23
Os08g0395700	707.005	2.82993	0.33032	6.39444e-19	2.22821e-16
Os09g0544000	25.6033	2.83166	0.9685	0.000112279	0.00192555
Os03g0661600	62.806	2.86262	1.12891	0.000364598	0.00494076
Os03g0341600	21.5649	2.88516	0.978547	0.00012505	0.00210846
Os06g0110200	34.0444	2.892	0.924985	6.58779e-05	0.00123385
Os02g0759400	69.4748	2.91365	0.625232	1.58026e-07	6.71013e-06
Os09g0325700	78.7778	2.93035	0.70765	1.57783e-06	5.14681e-05
Os03g0663400	104.752	2.93621	0.732679	2.52466e-06	7.59232e-05
Os07g0290500	11.4096	2.93994	1.5696	0.00190261	0.0185285
Os08g0320900	31.2369	2.98327	1.49428	0.000892896	0.0100677
Os06g0651200	104.996	2.99288	0.423903	9.52964e-14	1.51597e-11
Os01g0124650	408.5	2.99462	0.392393	1.08762e-15	2.48713e-13
Os06g0499200	12.982	3.03244	1.18694	0.000441389	0.00574722
Os12g0548401	497.878	3.06446	0.757013	2.36259e-06	7.21362e-05
Os01g0944900	79.4651	3.06887	0.40292	1.74553e-15	3.79402e-13
Os01g0124200	4738.37	3.07013	0.199435	1.06774e-54	1.17201e-50
Os03g0432100	45.4521	3.07016	0.833838	9.60688e-06	0.000243815
Os07g0120650	138.082	3.07096	0.526012	3.04325e-10	2.49285e-08
Os01g0857925	11.2463	3.08648	0.944564	6.96247e-05	0.00129203
Os04g0275950	10.3917	3.11035	1.40612	0.00146875	0.015062
Os05g0355400	4217.95	3.12354	0.293388	1.01235e-27	9.26007e-25
Os01g0901600	125.718	3.13661	0.337735	1.39765e-21	6.81835e-19
Os09g0272600	574.055	3.14638	0.376559	3.59253e-18	1.1108e-15
Os10g0524300	45.1365	3.15049	0.53322	2.1923e-10	1.8582e-08
Os05g0195101	96.3364	3.16597	0.540245	3.0906e-10	2.52223e-08
Os12g0559200	1660.26	3.16738	0.375205	1.64182e-18	5.49035e-16
Os12g0548700	152.939	3.18251	0.708004	3.99261e-07	1.54313e-05
Os07g0209100	341.734	3.18852	0.366489	1.70134e-19	6.43959e-17
Os02g0122100	15.2445	3.19091	1.35571	0.00067877	0.00808959
Os09g0455300	226.635	3.20704	0.572762	9.98863e-10	7.38318e-08
Os08g0137800	17.0226	3.21165	1.29384	0.000504809	0.00640582
Os06g0567900	239.405	3.21645	0.264828	6.22088e-35	1.19266e-31
Os10g0470100	61.6523	3.23908	0.661016	4.1923e-08	2.10122e-06
Os12g0428000	852.464	3.25477	0.293189	5.13374e-30	5.63505e-27
Os05g0244700	53.9909	3.28654	0.616944	5.10715e-09	3.16715e-07
Os05g0519700	12.903	3.31331	1.51949	0.00142254	0.0146891
Os06g0127100	15.1927	3.35285	1.50433	0.000800537	0.00921562
Os03g0694000	1104.66	3.37018	0.266792	8.87722e-38	2.43602e-34
Os07g0529000	363.897	3.37373	0.835606	1.93483e-06	6.14695e-05
Os06g0726100	57.4022	3.38247	0.744389	2.86146e-07	1.14812e-05
Os01g0615100	544.071	3.4122	0.481664	6.12248e-14	9.88285e-12
Os01g0123800	8.73308	3.41999	1.3135	0.000887449	0.0100269
Os05g0457200	12.7786	3.45886	1.01942	3.97426e-05	0.00080412
Os01g0627800	32.398	3.46709	0.699107	6.28365e-08	2.97295e-06
Os02g0240100	37.3833	3.47439	1.37195	0.00023872	0.00350075
Os05g0195200	67.2772	3.48193	0.455359	2.16446e-15	4.56888e-13
Os03g0286900	372.617	3.49877	0.295356	6.75274e-34	9.88286e-31
Os01g0658900	138.143	3.50063	0.445793	2.60082e-16	6.48816e-14
Os01g0159000	36.419	3.51491	1.20316	0.000120942	0.00205022
Os12g0437800	320.226	3.5451	0.584997	5.10236e-11	4.86301e-09
Os01g0359800	22.01	3.54511	1.34897	0.000336602	0.00464452
Os08g0104400	39.667	3.54908	0.880588	3.00485e-06	8.8188e-05
Os05g0130100	172.686	3.57909	0.639414	9.63298e-10	7.14435e-08
Os12g0258700	91.7501	3.5953	1.28122	0.000139459	0.00229038
Os03g0200200	87.4656	3.60302	0.562054	1.15477e-11	1.20718e-09
Os11g0454000	171.768	3.62752	0.620915	2.26214e-10	1.90271e-08
Os01g0950900	36.723	3.63142	0.839182	1.21756e-06	4.1699e-05
Os12g0147200	94.0759	3.64147	0.496134	1.47215e-14	2.71581e-12
Os01g0793800	21.3489	3.66257	0.933801	1.12382e-05	0.000278724
Os04g0569100	54.1247	3.67848	0.747875	5.97253e-08	2.84414e-06
Os06g0166500	90.0894	3.67877	0.556393	1.87388e-12	2.44865e-10
Os08g0412800	26.5787	3.68128	1.24377	9.85702e-05	0.00173113
Os11g0474800	24.5828	3.68213	1.27836	0.000180226	0.00280853
Os10g0205700	310.241	3.69199	0.453919	2.0302e-17	5.45576e-15
Os03g0693700	28.4184	3.70335	1.07492	1.87325e-05	0.000431517
Os03g0162000	56.5766	3.7317	1.5911	0.000407293	0.00540259
Os02g0435400	34.4588	3.75646	0.915662	2.18091e-06	6.77193e-05
Os02g0555300	48.807	3.79383	0.767251	5.31719e-08	2.58713e-06
Os12g0187800	30.0678	3.87342	0.71336	4.04565e-09	2.60452e-07
Os01g0348900	12802.6	3.90518	0.324776	1.33312e-34	2.09042e-31
Os04g0677300	53.7824	3.9381	0.679878	4.51461e-10	3.5523e-08
Os03g0723400	56.7067	3.9455	0.851152	1.72817e-07	7.26793e-06
Os03g0322900	10.7807	3.946	1.61617	0.000844839	0.00962967
Os05g0373900	190.236	3.9644	0.528991	2.15066e-15	4.56888e-13
Os11g0454200	154.41	3.98215	1.54589	0.000228697	0.00339687
Os07g0154100	17.2722	4.00995	1.1387	2.23596e-05	0.000500367
Os05g0572700	13.0016	4.0165	0.990282	6.05922e-06	0.000162614
Os01g0124100	180.153	4.0579	0.421804	5.83195e-23	3.46024e-20
Os03g0557900	13.5585	4.08564	1.03871	9.57434e-06	0.00024327
Os06g0246500	109.058	4.10648	1.36819	6.90728e-05	0.00128287
Os01g0962100	10.6157	4.10759	1.37105	0.000187805	0.0029096
Os06g0697200	15.6257	4.13639	1.2584	0.000133425	0.0022123
Os03g0729000	512.702	4.15076	0.448997	1.32062e-21	6.74223e-19
Os01g0124000	2525.87	4.16952	0.43397	3.52849e-23	2.15169e-20
Os04g0583000	13.6173	4.16972	1.38186	0.000230457	0.00341148
Os01g0764800	18.1105	4.23371	1.05396	3.1982e-06	9.33645e-05
Os05g0527000	29.1557	4.27794	0.945918	6.77383e-07	2.46202e-05
Os03g0820500	1237.31	4.28461	0.278758	1.69279e-54	1.23873e-50
Os03g0718800	1986.47	4.29549	0.245932	3.03882e-69	6.67113e-65
Os10g0492900	469.002	4.34339	0.52297	4.88347e-18	1.46859e-15
Os03g0820400	41.9221	4.35808	1.29658	1.97957e-05	0.00044987
Os10g0548100	20.0208	4.36489	1.32694	3.55595e-05	0.000732306
Os02g0106100	300.328	4.39761	0.537778	1.46432e-17	4.1213e-15
Os01g0155800	293.928	4.40533	0.591534	3.317e-15	6.80543e-13
Os06g0185300	10.0103	4.41105	1.58906	0.000207487	0.00314787
Os05g0550650	13.05	4.42378	1.21678	4.45283e-05	0.000878285
Os09g0344500	634.095	4.42793	0.810229	1.76489e-09	1.22137e-07
Os10g0414700	11.7177	4.4584	1.55391	0.000158231	0.00253921
Os12g0247700	1322.13	4.69134	1.01851	1.35239e-07	5.82136e-06
Os12g0464400	61.4135	4.75994	0.869711	3.32076e-09	2.18921e-07
Os02g0513100	612.766	4.77975	0.314547	1.85183e-53	1.01633e-49
Os04g0511200	721.029	4.83472	0.482654	4.47418e-25	3.38695e-22
Os11g0211800	1119.64	4.87118	1.10096	3.25897e-07	1.28446e-05
Os02g0805100	26.5754	4.94636	1.39449	1.72698e-05	0.000404614
Os05g0468800	149.41	4.94928	0.593679	4.64092e-18	1.41503e-15
Os05g0542500	317.478	4.96401	1.48902	2.16925e-05	0.000488146
Os11g0451700	141.023	4.97376	1.31355	4.12855e-06	0.000116496
Os06g0498800	476.911	5.00903	0.44315	9.37424e-31	1.08312e-27
Os02g0654600	13.4487	5.02484	1.68782	0.000132905	0.00220701
Os03g0305600	91.2379	5.2129	0.617998	1.65063e-18	5.49035e-16
Os09g0425200	267.199	5.22398	0.34231	7.19162e-53	3.15755e-49
Os07g0147550	409.998	5.22596	0.564425	1.38222e-21	6.81835e-19
Os09g0378700	21.1633	5.25113	1.20526	3.00883e-06	8.8188e-05
Os11g0659200	12.1815	5.3135	1.93655	0.000139595	0.00229038
Os02g0809500	18.8052	5.36537	1.27408	4.24864e-06	0.000119272
Os05g0122700	63.3085	5.53847	0.802724	2.73807e-13	3.98071e-11
Os08g0286500	41.4855	5.55516	1.13447	1.12227e-07	4.95717e-06
Os04g0126900	37.549	5.6037	1.02923	4.42567e-09	2.78569e-07
Os08g0518800	21.2129	5.60519	1.11953	2.08203e-07	8.65659e-06
Os01g0269500	11.0315	5.65103	2.79906	0.000233596	0.003444
Os05g0550600	879.212	5.67674	0.636537	2.82555e-20	1.19287e-17
Os01g0124401	1205.84	5.75467	0.462334	1.65162e-36	3.6258e-33
Os10g0505900	44.2079	5.8674	1.08877	6.58312e-09	3.94471e-07
Os01g0705200	244.818	5.88621	1.57351	4.91639e-06	0.000135081
Os11g0454300	2142.23	6.18311	1.2978	5.62055e-08	2.70575e-06
Os11g0702100	50.3727	6.20604	1.18882	5.38476e-08	2.59806e-06
Os02g0498666	28.9894	6.27353	1.21748	7.26872e-08	3.36646e-06
Os09g0109600	137.486	6.39934	0.66451	2.8065e-22	1.50271e-19
Os03g0561283	11.0951	7.24147	2.81491	5.71461e-06	0.000154119
Os05g0247800	17.2503	7.47729	2.86351	2.15956e-06	6.74378e-05
Os11g0427700	17.1491	7.50004	2.78146	1.37209e-06	4.59169e-05
Os08g0168000	406.963	7.58921	2.92465	8.749e-06	0.00022543
Os02g0649300	41.2957	7.60183	1.39856	8.77388e-10	6.59634e-08
Os01g0123700	14.07	7.72712	2.75381	2.77039e-07	1.11798e-05
Os10g0471100	21.7729	7.94412	3.14626	1.12047e-05	0.000278255
Os11g0512600	18.7538	8.00925	2.91119	1.4896e-06	4.91008e-05
Os01g0910800	222.879	8.13322	1.52513	6.59459e-09	3.94471e-07
Os03g0111300	159.074	8.36043	1.36644	1.14956e-10	1.03427e-08
Os01g0385400	20.4752	8.41583	3.00031	7.04923e-07	2.55366e-05
Os08g0442900	17.6531	8.47361	2.91401	3.87161e-08	1.96497e-06
Os03g0654700	24.2876	8.68598	2.80405	2.88725e-09	1.93243e-07
Os05g0206100	21.9994	8.69849	2.85511	1.24678e-09	8.94466e-08
Os01g0644200	20.8108	8.70471	3.003	8.67249e-08	3.94994e-06
Os01g0859100	30.81	8.8016	2.8613	2.58832e-08	1.35936e-06
Os04g0415800	523.314	9.19459	0.744206	9.13724e-35	1.543e-31
Os01g0832600	52.2969	10.2381	2.90913	3.01241e-12	3.73624e-10
Os11g0634350	79.4388	10.4106	3.02531	1.35144e-13	2.10535e-11
Os05g0381400	75.1605	10.7062	3.12944	2.85237e-12	3.56384e-10
Os11g0181200	101.897	11.3046	3.05176	1.8325e-14	3.35241e-12
Os03g0826900	439.779	14.033	3.27081	1.26444e-24	8.96747e-22
